# Supplementary material for: Representation of women at American Psychiatric Association annual meetings over 10 years (between 2009 and 2019)
Source: PLoS One. 2022 Jan 25;17(1):e0261058. doi: 10.1371/journal.pone.0261058 (PMC8789168; doi:10.1371/journal.pone.0261058)
Supplement: S1 Data — (XLSX) [file pone.0261058.s004.xlsx]

## Sheet: Sheet 1
type-intervention	type-session	topic	other-Subject	number	year	role_explicit_grouped	session_explicit_grouped	topic_explicit_grouped	Sex	topicbis_explicit_grouped
7	12	4		1	2009	Presenter	workshop	Diversity and Health Equity	Female
0	12	4		1	2009	Chair	workshop	Diversity and Health Equity	Female
3	2	0		1	2009	Director	COURSES	Not specified	Male
2	10	4		1	2009	Presenter	symposium	Diversity and Health Equity	Male
4	2	2		1	2009	Faculty	COURSES	Child and Adolescent Psychiatry	Female
2	10	5		1	2009	Presenter	symposium	Forensic Psychiatry	Female
2	10	0		1	2009	Presenter	symposium	Not specified	Male
4	2	4		1	2009	Faculty	COURSES	Diversity and Health Equity	Male
2	8	0		1	2009	Presenter	symposium	Not specified	Male
0	10	4		1	2009	Chair	symposium	Diversity and Health Equity	Female
0	9	0		1	2009	Chair	symposium	Not specified	Male
7	12	4		1	2009	Presenter	workshop	Diversity and Health Equity	Male
7	12	4		1	2009	Presenter	workshop	Diversity and Health Equity	Female
0	8	0		1	2009	Chair	symposium	Not specified	Female
2	10	1		1	2009	Presenter	symposium	Addiction Psychiatry	Female
2	10	0		1	2009	Presenter	symposium	Not specified	Male
7	12	5		1	2009	Presenter	workshop	Forensic Psychiatry	Male
0	6	0		1	2009	Chair	presidential_session	Not specified	Male
7	12	0		1	2009	Presenter	workshop	Not specified	Female
7	5	4		1	2009	Presenter	symposium	Diversity and Health Equity	Male
2	6	5		1	2009	Presenter	presidential_session	Forensic Psychiatry	Female
2	10	0		1	2009	Presenter	symposium	Not specified	Male
0	12	4		1	2009	Chair	workshop	Diversity and Health Equity	Female
0	12	1		1	2009	Chair	workshop	Addiction Psychiatry	Male
2	10	0		1	2009	Presenter	symposium	Not specified	Female
7	12	8		1	2009	Presenter	workshop	Residents, Fellows, and Medical Students	Male
3	2	4		1	2009	Director	COURSES	Diversity and Health Equity	Female
4	2	0		1	2009	Faculty	COURSES	Not specified	Male
7	12	8		1	2009	Presenter	workshop	Residents, Fellows, and Medical Students	Male
0	12	0		1	2009	Chair	workshop	Not specified	Female
2	8	0		1	2009	Presenter	symposium	Not specified	Female
2	10	0		1	2009	Presenter	symposium	Not specified	Male
2	8	0		1	2009	Presenter	symposium	Not specified	Female
2	10	1		1	2009	Presenter	symposium	Addiction Psychiatry	Male
4	10	4	8	1	2009	Faculty	symposium	Diversity and Health Equity	Female	Residents, Fellows, and Medical Students
0	8	0		1	2009	Chair	symposium	Not specified	Female
0	10	4		1	2009	Chair	symposium	Diversity and Health Equity	Male
2	10	0		1	2009	Presenter	symposium	Not specified	Female
4	2	6		1	2009	Faculty	COURSES	Geriatric Psychiatry	Female
2	10	4		1	2009	Presenter	symposium	Diversity and Health Equity	Male
3	2	3		1	2009	Director	COURSES	Consultation-Liaison Psychiatry	Male
2	11	2		1	2009	Presenter	symposium	Child and Adolescent Psychiatry	Female
2	10	0		1	2009	Presenter	symposium	Not specified	Female
2	10	2		1	2009	Presenter	symposium	Child and Adolescent Psychiatry	Male
2	0	5		1	2009	Presenter	symposium	Forensic Psychiatry	Male
2	8	0		1	2009	Presenter	symposium	Not specified	Male
4	2	0		1	2009	Faculty	COURSES	Not specified	Male
3	2	3		1	2009	Director	COURSES	Consultation-Liaison Psychiatry	Male
0	12	8		1	2009	Chair	workshop	Residents, Fellows, and Medical Students	Female
4	2	0		1	2009	Faculty	COURSES	Not specified	Male
7	5	4		1	2009	Presenter	symposium	Diversity and Health Equity	Male
0	10	4		1	2009	Chair	symposium	Diversity and Health Equity	Female
7	12	8		1	2009	Presenter	workshop	Residents, Fellows, and Medical Students	Male
2	8	0		1	2009	Presenter	symposium	Not specified	Male
0	10	4		1	2009	Chair	symposium	Diversity and Health Equity	Male
2	10	4		1	2009	Presenter	symposium	Diversity and Health Equity	Female
0	9	8		1	2009	Chair	symposium	Residents, Fellows, and Medical Students	Male
2	10	4		1	2009	Presenter	symposium	Diversity and Health Equity	Male
2	10	1		1	2009	Presenter	symposium	Addiction Psychiatry	Female
4	2	4		1	2009	Faculty	COURSES	Diversity and Health Equity	Female
2	0	0		1	2009	Presenter	symposium	Not specified	Male
2	10	3		1	2009	Presenter	symposium	Consultation-Liaison Psychiatry	Male
2	10	1		1	2009	Presenter	symposium	Addiction Psychiatry	Female
0	10	0		1	2009	Chair	symposium	Not specified	Female
4	14	0		1	2009	Faculty	master_courses	Not specified	Female
2	8	0		1	2009	Presenter	symposium	Not specified	Male
2	10	1		1	2009	Presenter	symposium	Addiction Psychiatry	Female
3	2	5		1	2009	Director	COURSES	Forensic Psychiatry	Female
2	10	4		1	2009	Presenter	symposium	Diversity and Health Equity	Male
3	2	0		1	2009	Director	COURSES	Not specified	Male
7	12	1		1	2009	Presenter	workshop	Addiction Psychiatry	Female
0	12	5		1	2009	Chair	workshop	Forensic Psychiatry	Male
2	8	0		1	2009	Presenter	symposium	Not specified	Female
2	0	0		1	2009	Presenter	symposium	Not specified	Male
7	12	4		1	2009	Presenter	workshop	Diversity and Health Equity	Male
2	1	4		1	2009	Presenter	symposium	Diversity and Health Equity	Male
7	12	4		1	2009	Presenter	workshop	Diversity and Health Equity	Female
0	9	0		1	2009	Chair	symposium	Not specified	Male
0	12	8		1	2009	Chair	workshop	Residents, Fellows, and Medical Students	Female
2	10	5		1	2009	Presenter	symposium	Forensic Psychiatry	Female
0	12	8		1	2009	Chair	workshop	Residents, Fellows, and Medical Students	Female
2	10	1		1	2009	Presenter	symposium	Addiction Psychiatry	Female
7	5	4		1	2009	Presenter	symposium	Diversity and Health Equity	Male
2	10	0		1	2009	Presenter	symposium	Not specified	Male
7	5	3		1	2009	Presenter	symposium	Consultation-Liaison Psychiatry	Male
0	5	0		1	2009	Chair	symposium	Not specified	Female
7	12	3		1	2009	Presenter	workshop	Consultation-Liaison Psychiatry	Female
2	10	1		1	2009	Presenter	symposium	Addiction Psychiatry	Male
2	10	4		1	2009	Presenter	symposium	Diversity and Health Equity	Male
7	12	2		1	2009	Presenter	workshop	Child and Adolescent Psychiatry	Male
3	2	0		1	2009	Director	COURSES	Not specified	Male
2	10	2		1	2009	Presenter	symposium	Child and Adolescent Psychiatry	Male
2	10	1		1	2009	Presenter	symposium	Addiction Psychiatry	Male
0	12	0		1	2009	Chair	workshop	Not specified	Male
2	10	1		1	2009	Presenter	symposium	Addiction Psychiatry	Female
4	2	0		1	2009	Faculty	COURSES	Not specified	Male
4	2	0		1	2009	Faculty	COURSES	Not specified	Female
4	2	5		1	2009	Faculty	COURSES	Forensic Psychiatry	Male
12	21	4		1	2009	Presenter	special_session	Diversity and Health Equity	Male
0	10	0		1	2009	Chair	symposium	Not specified	Female
2	10	4		1	2009	Presenter	symposium	Diversity and Health Equity	Male
2	10	0		1	2009	Presenter	symposium	Not specified	Male
3	2	3		1	2009	Director	COURSES	Consultation-Liaison Psychiatry	Male
2	5	8		1	2009	Presenter	symposium	Residents, Fellows, and Medical Students	Male
4	2	0		1	2009	Faculty	COURSES	Not specified	Male
0	12	8		1	2009	Chair	workshop	Residents, Fellows, and Medical Students	Male
2	0	0		1	2009	Presenter	symposium	Not specified	Male
2	10	0		1	2009	Presenter	symposium	Not specified	Male
7	0	3		1	2009	Presenter	symposium	Consultation-Liaison Psychiatry	Male
7	12	4		1	2009	Presenter	workshop	Diversity and Health Equity	Female
0	12	4		1	2009	Chair	workshop	Diversity and Health Equity	Female
2	10	1		1	2009	Presenter	symposium	Addiction Psychiatry	Female
4	2	2		1	2009	Faculty	COURSES	Child and Adolescent Psychiatry	Female
3	2	0		1	2009	Director	COURSES	Not specified	Male
2	10	4		1	2009	Presenter	symposium	Diversity and Health Equity	Male
0	9	6		1	2009	Chair	symposium	Geriatric Psychiatry	Male
3	2	8		1	2009	Director	COURSES	Residents, Fellows, and Medical Students	Male
3	2	3		1	2009	Director	COURSES	Consultation-Liaison Psychiatry	Male
0	10	8		1	2009	Chair	symposium	Residents, Fellows, and Medical Students	Female
7	12	0		1	2009	Presenter	workshop	Not specified	Female
2	10	0		1	2009	Presenter	symposium	Not specified	Male
7	12	8		1	2009	Presenter	workshop	Residents, Fellows, and Medical Students	Female
2	10	8		1	2009	Presenter	symposium	Residents, Fellows, and Medical Students	Female
0	12	1		1	2009	Chair	workshop	Addiction Psychiatry	Male
2	10	1		1	2009	Presenter	symposium	Addiction Psychiatry	Male
3	2	3		1	2009	Director	COURSES	Consultation-Liaison Psychiatry	Male
2	10	2	1	1	2009	Presenter	symposium	Child and Adolescent Psychiatry	Female	Addiction Psychiatry
3	2	2		1	2009	Director	COURSES	Child and Adolescent Psychiatry	Male
2	10	0		1	2009	Presenter	symposium	Not specified	Male
7	12	4		1	2009	Presenter	workshop	Diversity and Health Equity	Female
0	12	5		1	2009	Chair	workshop	Forensic Psychiatry	Male
7	12	4		1	2009	Presenter	workshop	Diversity and Health Equity	Female
4	2	4	8	1	2009	Faculty	COURSES	Diversity and Health Equity	Male	Residents, Fellows, and Medical Students
2	8	0		1	2009	Presenter	symposium	Not specified	Female
0	10	0		1	2009	Chair	symposium	Not specified	Male
4	2	0		1	2009	Faculty	COURSES	Not specified	Male
2	10	2		1	2009	Presenter	symposium	Child and Adolescent Psychiatry	Female
7	12	8		1	2009	Presenter	workshop	Residents, Fellows, and Medical Students	Female
0	12	0		1	2009	Chair	workshop	Not specified	Female
2	10	0		1	2009	Presenter	symposium	Not specified	Male
7	12	4		1	2009	Presenter	workshop	Diversity and Health Equity	Male
2	10	5		1	2009	Presenter	symposium	Forensic Psychiatry	Male
2	10	1		1	2009	Presenter	symposium	Addiction Psychiatry	Male
0	11	0		1	2009	Chair	symposium	Not specified	Male
7	12	4		1	2009	Presenter	workshop	Diversity and Health Equity	Male
4	2	0		1	2009	Faculty	COURSES	Not specified	Female
0	12	8		1	2009	Chair	workshop	Residents, Fellows, and Medical Students	Male
7	12	4		1	2009	Presenter	workshop	Diversity and Health Equity	Male
4	2	0		1	2009	Faculty	COURSES	Not specified	Male
0	12	4		1	2009	Chair	workshop	Diversity and Health Equity	Female
0	12	0		1	2009	Chair	workshop	Not specified	Female
3	2	5		1	2009	Director	COURSES	Forensic Psychiatry	Male
2	10	1		1	2009	Presenter	symposium	Addiction Psychiatry	Male
2	8	0		1	2009	Presenter	symposium	Not specified	Female
7	12	0		1	2009	Presenter	workshop	Not specified	Male
7	12	6		1	2009	Presenter	workshop	Geriatric Psychiatry	Male
4	2	3		1	2009	Faculty	COURSES	Consultation-Liaison Psychiatry	Female
2	0	3		1	2009	Presenter	symposium	Consultation-Liaison Psychiatry	Male
4	2	3		1	2009	Faculty	COURSES	Consultation-Liaison Psychiatry	Female
2	10	0		1	2009	Presenter	symposium	Not specified	Male
4	2	4		1	2009	Faculty	COURSES	Diversity and Health Equity	Female
7	12	8		1	2009	Presenter	workshop	Residents, Fellows, and Medical Students	Female
0	12	6		1	2009	Chair	workshop	Geriatric Psychiatry	Male
2	10	0		1	2009	Presenter	symposium	Not specified	Female
7	12	5		1	2009	Presenter	workshop	Forensic Psychiatry	Male
7	12	5		1	2009	Presenter	workshop	Forensic Psychiatry	Male
2	8	0		1	2009	Presenter	symposium	Not specified	Male
2	11	0		1	2009	Presenter	symposium	Not specified	Male
2	10	5		1	2009	Presenter	symposium	Forensic Psychiatry	Female
4	2	4		1	2009	Faculty	COURSES	Diversity and Health Equity	Female
2	10	0		1	2009	Presenter	symposium	Not specified	Male
4	2	0		1	2009	Faculty	COURSES	Not specified	Male
2	10	2		1	2009	Presenter	symposium	Child and Adolescent Psychiatry	Male
0	5	1		1	2009	Chair	symposium	Addiction Psychiatry	Female
0	12	4		1	2009	Chair	workshop	Diversity and Health Equity	Female
7	12	0		1	2009	Presenter	workshop	Not specified	Male
7	12	5		1	2009	Presenter	workshop	Forensic Psychiatry	Male
7	12	5		1	2009	Presenter	workshop	Forensic Psychiatry	Male
7	5	4		1	2009	Presenter	symposium	Diversity and Health Equity	Female
0	12	4		1	2009	Chair	workshop	Diversity and Health Equity	Male
2	10	0		1	2009	Presenter	symposium	Not specified	Female
4	2	3		1	2009	Faculty	COURSES	Consultation-Liaison Psychiatry	Female
2	8	0		1	2009	Presenter	symposium	Not specified	Male
2	10	1		1	2009	Presenter	symposium	Addiction Psychiatry	Male
4	2	0		1	2009	Faculty	COURSES	Not specified	Male
2	6	0		1	2009	Presenter	presidential_session	Not specified	Female
2	6	0		1	2009	Presenter	presidential_session	Not specified	Male
4	2	3		1	2009	Faculty	COURSES	Consultation-Liaison Psychiatry	Male
2	8	0		1	2009	Presenter	symposium	Not specified	Male
0	9	2		1	2009	Chair	symposium	Child and Adolescent Psychiatry	Female
3	14	0		1	2009	Director	master_courses	Not specified	Male
0	12	8		1	2009	Chair	workshop	Residents, Fellows, and Medical Students	Male
7	12	6		1	2009	Presenter	workshop	Geriatric Psychiatry	Male
4	2	5		1	2009	Faculty	COURSES	Forensic Psychiatry	Female
7	12	0		1	2009	Presenter	workshop	Not specified	Female
3	2	3		1	2009	Director	COURSES	Consultation-Liaison Psychiatry	Male
7	12	0		1	2009	Presenter	workshop	Not specified	Male
0	22	0		1	2009	Chair	symposium	Not specified	Male
0	8	0		1	2009	Chair	symposium	Not specified	Male
0	8	0		1	2009	Chair	symposium	Not specified	Female
0	12	1		1	2009	Chair	workshop	Addiction Psychiatry	Male
2	10	0		1	2009	Presenter	symposium	Not specified	Male
0	12	1	6	1	2009	Chair	workshop	Addiction Psychiatry	Male	Geriatric Psychiatry
0	12	0		1	2009	Chair	workshop	Not specified	Female
0	11	0		1	2009	Chair	symposium	Not specified	Male
4	2	2		1	2009	Faculty	COURSES	Child and Adolescent Psychiatry	Male
2	10	3		1	2009	Presenter	symposium	Consultation-Liaison Psychiatry	Female
7	5	4		1	2009	Presenter	symposium	Diversity and Health Equity	Female
2	10	0		1	2009	Presenter	symposium	Not specified	Male
2	0	3		1	2009	Presenter	symposium	Consultation-Liaison Psychiatry	Female
2	10	1		1	2009	Presenter	symposium	Addiction Psychiatry	Male
4	14	0		1	2009	Faculty	master_courses	Not specified	Male
7	12	5		1	2009	Presenter	workshop	Forensic Psychiatry	Female
2	10	8		1	2009	Presenter	symposium	Residents, Fellows, and Medical Students	Female
7	12	4		1	2009	Presenter	workshop	Diversity and Health Equity	Male
7	12	8		1	2009	Presenter	workshop	Residents, Fellows, and Medical Students	Male
7	12	6		1	2009	Presenter	workshop	Geriatric Psychiatry	Female
2	8	0		1	2009	Presenter	symposium	Not specified	Male
2	10	3		1	2009	Presenter	symposium	Consultation-Liaison Psychiatry	Male
0	12	3		1	2009	Chair	workshop	Consultation-Liaison Psychiatry	Male
7	12	8		1	2009	Presenter	workshop	Residents, Fellows, and Medical Students	Female
7	12	6		1	2009	Presenter	workshop	Geriatric Psychiatry	Female
0	12	3		1	2009	Chair	workshop	Consultation-Liaison Psychiatry	Female
4	2	6		1	2009	Faculty	COURSES	Geriatric Psychiatry	Male
2	10	0		1	2009	Presenter	symposium	Not specified	Female
7	12	8		1	2009	Presenter	workshop	Residents, Fellows, and Medical Students	Female
0	12	8		1	2009	Chair	workshop	Residents, Fellows, and Medical Students	Male
4	2	0		1	2009	Faculty	COURSES	Not specified	Female
4	2	0		1	2009	Faculty	COURSES	Not specified	Male
2	8	0		1	2009	Presenter	symposium	Not specified	Male
4	2	0		1	2009	Faculty	COURSES	Not specified	Male
2	10	1		1	2009	Presenter	symposium	Addiction Psychiatry	Female
2	10	2	1	1	2009	Presenter	symposium	Child and Adolescent Psychiatry	Female	Addiction Psychiatry
7	12	4		1	2009	Presenter	workshop	Diversity and Health Equity	Female
4	2	0		1	2009	Faculty	COURSES	Not specified	Male
0	12	0		1	2009	Chair	workshop	Not specified	Male
7	12	2		1	2009	Presenter	workshop	Child and Adolescent Psychiatry	Male
3	2	6		1	2009	Director	COURSES	Geriatric Psychiatry	Male
2	10	4		1	2009	Presenter	symposium	Diversity and Health Equity	Female
4	2	3		1	2009	Faculty	COURSES	Consultation-Liaison Psychiatry	Male
4	2	4	8	1	2009	Faculty	COURSES	Diversity and Health Equity	Male	Residents, Fellows, and Medical Students
2	10	0		1	2009	Presenter	symposium	Not specified	Male
2	10	4		1	2009	Presenter	symposium	Diversity and Health Equity	Female
3	2	8		1	2009	Director	COURSES	Residents, Fellows, and Medical Students	Female
4	2	3		1	2009	Faculty	COURSES	Consultation-Liaison Psychiatry	Male
0	10	0		1	2009	Chair	symposium	Not specified	Male
2	10	0		1	2009	Presenter	symposium	Not specified	Female
2	0	0		1	2009	Presenter	symposium	Not specified	Female
2	8	0		1	2009	Presenter	symposium	Not specified	Male
7	12	3		1	2009	Presenter	workshop	Consultation-Liaison Psychiatry	Male
7	5	3		1	2009	Presenter	symposium	Consultation-Liaison Psychiatry	Female
2	10	0		1	2009	Presenter	symposium	Not specified	Female
2	10	5		1	2009	Presenter	symposium	Forensic Psychiatry	Female
2	10	3		1	2009	Presenter	symposium	Consultation-Liaison Psychiatry	Male
4	2	3		1	2009	Faculty	COURSES	Consultation-Liaison Psychiatry	Male
7	12	1	6	1	2009	Presenter	workshop	Addiction Psychiatry	Female	Geriatric Psychiatry
2	10	0		1	2009	Presenter	symposium	Not specified	Female
4	2	2		1	2009	Faculty	COURSES	Child and Adolescent Psychiatry	Male
0	10	0		1	2009	Chair	symposium	Not specified	Male
7	12	5		1	2009	Presenter	workshop	Forensic Psychiatry	Male
2	10	5		1	2009	Presenter	symposium	Forensic Psychiatry	Male
8	10	0		1	2009	Discussant	symposium	Not specified	Female
2	10	1	4	1	2009	Presenter	symposium	Addiction Psychiatry	Male	Diversity and Health Equity
0	10	0		1	2009	Chair	symposium	Not specified	Male
2	10	1		1	2009	Presenter	symposium	Addiction Psychiatry	Male
4	2	3		1	2009	Faculty	COURSES	Consultation-Liaison Psychiatry	Male
2	10	2		1	2009	Presenter	symposium	Child and Adolescent Psychiatry	Female
2	8	0		1	2009	Presenter	symposium	Not specified	Female
6	3	0		1	2009	Presenter	symposium	Not specified	Male
2	10	2		1	2009	Presenter	symposium	Child and Adolescent Psychiatry	Male
3	2	6		1	2009	Director	COURSES	Geriatric Psychiatry	Male
2	8	0		1	2009	Presenter	symposium	Not specified	Male
7	12	4		1	2009	Presenter	workshop	Diversity and Health Equity	Male
7	12	2		1	2009	Presenter	workshop	Child and Adolescent Psychiatry	Female
7	12	4		1	2009	Presenter	workshop	Diversity and Health Equity	Female
0	10	2	1	1	2009	Chair	symposium	Child and Adolescent Psychiatry	Female	Addiction Psychiatry
7	12	4		1	2009	Presenter	workshop	Diversity and Health Equity	Male
7	12	4		1	2009	Presenter	workshop	Diversity and Health Equity	Female
7	12	8		1	2009	Presenter	workshop	Residents, Fellows, and Medical Students	Male
2	11	0		1	2009	Presenter	symposium	Not specified	Female
2	10	4		1	2009	Presenter	symposium	Diversity and Health Equity	Female
2	11	0		1	2009	Presenter	symposium	Not specified	Male
2	10	5		1	2009	Presenter	symposium	Forensic Psychiatry	Male
0	12	0		1	2009	Chair	workshop	Not specified	Male
7	12	0		1	2009	Presenter	workshop	Not specified	Female
0	12	2		1	2009	Chair	workshop	Child and Adolescent Psychiatry	Female
0	10	0		1	2009	Chair	symposium	Not specified	Male
2	10	0		1	2009	Presenter	symposium	Not specified	Male
2	8	0		1	2009	Presenter	symposium	Not specified	Female
0	12	4		1	2009	Chair	workshop	Diversity and Health Equity	Male
2	6	5		1	2009	Presenter	presidential_session	Forensic Psychiatry	Male
0	12	8		1	2009	Chair	workshop	Residents, Fellows, and Medical Students	Male
2	0	3		1	2009	Presenter	symposium	Consultation-Liaison Psychiatry	Male
2	8	0		1	2009	Presenter	symposium	Not specified	Female
4	2	0		1	2009	Faculty	COURSES	Not specified	Female
4	2	0		1	2009	Faculty	COURSES	Not specified	Male
7	12	8		1	2009	Presenter	workshop	Residents, Fellows, and Medical Students	Female
6	3	4		1	2009	Presenter	symposium	Diversity and Health Equity	Male
0	6	1		1	2009	Chair	presidential_session	Addiction Psychiatry	Female
4	2	0		1	2009	Faculty	COURSES	Not specified	Male
2	10	4		1	2009	Presenter	symposium	Diversity and Health Equity	Male
2	10	4		1	2009	Presenter	symposium	Diversity and Health Equity	Female
2	10	0		1	2009	Presenter	symposium	Not specified	Female
0	12	0		1	2009	Chair	workshop	Not specified	Female
7	12	0		1	2009	Presenter	workshop	Not specified	Female
2	0	0		1	2009	Presenter	symposium	Not specified	Male
4	2	1		1	2009	Faculty	COURSES	Addiction Psychiatry	Male
4	2	6		1	2009	Faculty	COURSES	Geriatric Psychiatry	Male
0	12	8	4	1	2009	Chair	workshop	Residents, Fellows, and Medical Students	Male	Diversity and Health Equity
7	12	4		1	2009	Presenter	workshop	Diversity and Health Equity	Male
0	12	0		1	2009	Chair	workshop	Not specified	Male
3	2	0		1	2009	Director	COURSES	Not specified	Female
0	12	0		1	2009	Chair	workshop	Not specified	Female
2	6	0		1	2009	Presenter	presidential_session	Not specified	Male
4	2	0		1	2009	Faculty	COURSES	Not specified	Female
2	10	1		1	2009	Presenter	symposium	Addiction Psychiatry	Female
12	21	4		1	2009	Presenter	special_session	Diversity and Health Equity	Male
7	12	0		1	2009	Presenter	workshop	Not specified	Male
2	10	0		1	2009	Presenter	symposium	Not specified	Female
3	2	0		1	2009	Director	COURSES	Not specified	Male
4	2	0		1	2009	Faculty	COURSES	Not specified	Male
3	14	0		1	2009	Director	master_courses	Not specified	Male
0	8	0		1	2009	Chair	symposium	Not specified	Male
2	5	4		1	2009	Presenter	symposium	Diversity and Health Equity	Male
0	0	1		1	2009	Chair	symposium	Addiction Psychiatry	Male
0	12	0		1	2009	Chair	workshop	Not specified	Male
2	10	0		1	2009	Presenter	symposium	Not specified	Female
2	8	0		1	2009	Presenter	symposium	Not specified	Male
7	12	4		1	2009	Presenter	workshop	Diversity and Health Equity	Female
7	12	8		1	2009	Presenter	workshop	Residents, Fellows, and Medical Students	Male
0	0	4		1	2009	Chair	symposium	Diversity and Health Equity	Female
4	2	0		1	2009	Faculty	COURSES	Not specified	Male
0	11	0		1	2009	Chair	symposium	Not specified	Male
2	10	1		1	2009	Presenter	symposium	Addiction Psychiatry	Male
2	10	0		1	2009	Presenter	symposium	Not specified	Male
7	12	2		1	2009	Presenter	workshop	Child and Adolescent Psychiatry	Female
0	10	1		1	2009	Chair	symposium	Addiction Psychiatry	Male
4	14	0		1	2009	Faculty	master_courses	Not specified	Male
2	0	1		1	2009	Presenter	symposium	Addiction Psychiatry	Male
3	2	3		1	2009	Director	COURSES	Consultation-Liaison Psychiatry	Female
4	2	3		1	2009	Faculty	COURSES	Consultation-Liaison Psychiatry	Female
0	12	1		1	2009	Chair	workshop	Addiction Psychiatry	Male
4	2	3		1	2009	Faculty	COURSES	Consultation-Liaison Psychiatry	Male
0	12	4		1	2009	Chair	workshop	Diversity and Health Equity	Female
3	2	8		1	2009	Director	COURSES	Residents, Fellows, and Medical Students	Male
0	10	1		1	2009	Chair	symposium	Addiction Psychiatry	Male
0	10	1		1	2009	Chair	symposium	Addiction Psychiatry	Male
2	10	0		1	2009	Presenter	symposium	Not specified	Male
4	2	3		1	2009	Faculty	COURSES	Consultation-Liaison Psychiatry	Female
2	0	0		1	2009	Presenter	symposium	Not specified	Male
0	12	4		1	2009	Chair	workshop	Diversity and Health Equity	Female
2	8	0		1	2009	Presenter	symposium	Not specified	Male
0	9	0		1	2009	Chair	symposium	Not specified	Male
0	11	5		1	2009	Chair	symposium	Forensic Psychiatry	Female
4	14	0		1	2009	Faculty	master_courses	Not specified	Male
0	0	5		1	2009	Chair	symposium	Forensic Psychiatry	Female
0	11	1	4	1	2009	Chair	symposium	Addiction Psychiatry	Male	Diversity and Health Equity
2	10	1		1	2009	Presenter	symposium	Addiction Psychiatry	Male
7	12	8		1	2009	Presenter	workshop	Residents, Fellows, and Medical Students	Male
0	12	0		1	2009	Chair	workshop	Not specified	Female
4	2	0		1	2009	Faculty	COURSES	Not specified	Male
0	12	1		1	2009	Chair	workshop	Addiction Psychiatry	Female
7	5	1		1	2009	Presenter	symposium	Addiction Psychiatry	Female
3	2	1		1	2009	Director	COURSES	Addiction Psychiatry	Male
2	10	3		1	2009	Presenter	symposium	Consultation-Liaison Psychiatry	Male
2	8	0		1	2009	Presenter	symposium	Not specified	Female
2	10	0		1	2009	Presenter	symposium	Not specified	Male
7	12	4		1	2009	Presenter	workshop	Diversity and Health Equity	Male
0	11	3		1	2009	Chair	symposium	Consultation-Liaison Psychiatry	Male
3	2	0		1	2009	Director	COURSES	Not specified	Female
2	8	0		1	2009	Presenter	symposium	Not specified	Male
0	12	8		1	2009	Chair	workshop	Residents, Fellows, and Medical Students	Female
3	2	0		1	2009	Director	COURSES	Not specified	Male
0	10	0		1	2009	Chair	symposium	Not specified	Male
0	12	1		1	2009	Chair	workshop	Addiction Psychiatry	Male
0	12	0		1	2009	Chair	workshop	Not specified	Female
7	12	0		1	2009	Presenter	workshop	Not specified	Male
2	0	0		1	2009	Presenter	symposium	Not specified	Male
7	12	4		1	2009	Presenter	workshop	Diversity and Health Equity	Male
2	10	0		1	2009	Presenter	symposium	Not specified	Male
7	12	0		1	2009	Presenter	workshop	Not specified	Male
7	5	1		1	2009	Presenter	symposium	Addiction Psychiatry	Female
2	11	0		1	2009	Presenter	symposium	Not specified	Female
0	10	0		1	2009	Chair	symposium	Not specified	Male
2	11	0		1	2009	Presenter	symposium	Not specified	Male
3	2	4		1	2009	Director	COURSES	Diversity and Health Equity	Female
2	11	2		1	2009	Presenter	symposium	Child and Adolescent Psychiatry	Male
2	10	0		1	2009	Presenter	symposium	Not specified	Male
3	2	6		1	2009	Director	COURSES	Geriatric Psychiatry	Male
3	2	4		1	2009	Director	COURSES	Diversity and Health Equity	Female
4	14	0		1	2009	Faculty	master_courses	Not specified	Male
0	12	4		1	2009	Chair	workshop	Diversity and Health Equity	Male
4	14	0		1	2009	Faculty	master_courses	Not specified	Male
7	12	0		1	2009	Presenter	workshop	Not specified	Male
3	2	4	8	1	2009	Director	COURSES	Diversity and Health Equity	Female	Residents, Fellows, and Medical Students
0	0	0		1	2009	Chair	symposium	Not specified	Male
7	12	0		1	2009	Presenter	workshop	Not specified	Male
0	12	6		1	2009	Chair	workshop	Geriatric Psychiatry	Female
4	2	3		1	2009	Faculty	COURSES	Consultation-Liaison Psychiatry	Female
7	5	4		1	2009	Presenter	symposium	Diversity and Health Equity	Female
2	21	5		1	2009	Presenter	special_session	Forensic Psychiatry	Male
2	11	2		1	2009	Presenter	symposium	Child and Adolescent Psychiatry	Male
7	5	4		1	2009	Presenter	symposium	Diversity and Health Equity	Female
2	10	5		1	2009	Presenter	symposium	Forensic Psychiatry	Male
0	12	8	4	1	2009	Chair	workshop	Residents, Fellows, and Medical Students	Male	Diversity and Health Equity
2	8	0		1	2009	Presenter	symposium	Not specified	Male
12	21	4		1	2009	Presenter	special_session	Diversity and Health Equity	Male
2	11	0		1	2009	Presenter	symposium	Not specified	Male
0	12	4		1	2009	Chair	workshop	Diversity and Health Equity	Male
0	12	3		1	2009	Chair	workshop	Consultation-Liaison Psychiatry	Male
0	10	0		1	2009	Chair	symposium	Not specified	Female
4	2	0		1	2009	Faculty	COURSES	Not specified	Male
3	2	3		1	2009	Director	COURSES	Consultation-Liaison Psychiatry	Male
2	10	0		1	2009	Presenter	symposium	Not specified	Male
2	10	4		1	2009	Presenter	symposium	Diversity and Health Equity	Male
3	2	2		1	2009	Director	COURSES	Child and Adolescent Psychiatry	Male
4	2	0		1	2009	Faculty	COURSES	Not specified	Female
7	12	0		1	2009	Presenter	workshop	Not specified	Male
0	12	2		1	2009	Chair	workshop	Child and Adolescent Psychiatry	Female
7	12	8		1	2009	Presenter	workshop	Residents, Fellows, and Medical Students	Female
4	2	1		1	2009	Faculty	COURSES	Addiction Psychiatry	Female
3	2	0		1	2009	Director	COURSES	Not specified	Male
2	11	0		1	2009	Presenter	symposium	Not specified	Male
2	10	4		1	2009	Presenter	symposium	Diversity and Health Equity	Female
0	12	0		1	2009	Chair	workshop	Not specified	Male
2	10	0		1	2009	Presenter	symposium	Not specified	Female
4	2	0		1	2009	Faculty	COURSES	Not specified	Male
2	10	1		1	2009	Presenter	symposium	Addiction Psychiatry	Female
7	12	1		1	2009	Presenter	workshop	Addiction Psychiatry	Male
0	10	2		1	2009	Chair	symposium	Child and Adolescent Psychiatry	Male
7	12	0		1	2009	Presenter	workshop	Not specified	Male
7	12	0		1	2009	Presenter	workshop	Not specified	Male
7	12	0		1	2009	Presenter	workshop	Not specified	Male
2	10	0		1	2009	Presenter	symposium	Not specified	Male
7	12	8		1	2009	Presenter	workshop	Residents, Fellows, and Medical Students	Female
7	12	0		1	2009	Presenter	workshop	Not specified	Female
4	2	3		1	2009	Faculty	COURSES	Consultation-Liaison Psychiatry	Male
7	12	0		1	2009	Presenter	workshop	Not specified	Female
2	10	2		1	2009	Presenter	symposium	Child and Adolescent Psychiatry	Female
0	9	5		1	2009	Chair	symposium	Forensic Psychiatry	Male
0	12	5		1	2009	Chair	workshop	Forensic Psychiatry	Male
2	10	0		1	2009	Presenter	symposium	Not specified	Male
2	10	0		1	2009	Presenter	symposium	Not specified	Male
0	10	0		1	2009	Chair	symposium	Not specified	Male
2	10	0		1	2009	Presenter	symposium	Not specified	Male
2	5	4		1	2009	Presenter	symposium	Diversity and Health Equity	Male
0	12	2		1	2009	Chair	workshop	Child and Adolescent Psychiatry	Female
2	10	0		1	2009	Presenter	symposium	Not specified	Female
7	12	0		1	2009	Presenter	workshop	Not specified	Female
0	12	0		1	2009	Chair	workshop	Not specified	Female
7	12	0		1	2009	Presenter	workshop	Not specified	Male
0	12	0		1	2009	Chair	workshop	Not specified	Male
3	2	0		1	2009	Director	COURSES	Not specified	Male
2	10	0		1	2009	Presenter	symposium	Not specified	Male
0	12	1		1	2009	Chair	workshop	Addiction Psychiatry	Male
8	10	0		1	2009	Discussant	symposium	Not specified	Male
2	8	0		1	2009	Presenter	symposium	Not specified	Male
0	12	8		1	2009	Chair	workshop	Residents, Fellows, and Medical Students	Male
0	12	0		1	2009	Chair	workshop	Not specified	Male
2	0	0		1	2009	Presenter	symposium	Not specified	Female
3	2	3		1	2009	Director	COURSES	Consultation-Liaison Psychiatry	Male
7	12	5		1	2009	Presenter	workshop	Forensic Psychiatry	Male
2	10	3		1	2009	Presenter	symposium	Consultation-Liaison Psychiatry	Male
4	2	3		1	2009	Faculty	COURSES	Consultation-Liaison Psychiatry	Male
2	8	0		1	2009	Presenter	symposium	Not specified	Male
2	8	0		1	2009	Presenter	symposium	Not specified	Male
0	5	4		1	2009	Chair	symposium	Diversity and Health Equity	Female
2	10	0		1	2009	Presenter	symposium	Not specified	Male
0	12	6		1	2009	Chair	workshop	Geriatric Psychiatry	Female
4	2	3		1	2009	Faculty	COURSES	Consultation-Liaison Psychiatry	Male
7	12	8		1	2009	Presenter	workshop	Residents, Fellows, and Medical Students	Male
2	10	3		1	2009	Presenter	symposium	Consultation-Liaison Psychiatry	Male
4	2	3		1	2009	Faculty	COURSES	Consultation-Liaison Psychiatry	Male
0	8	0		1	2009	Chair	symposium	Not specified	Male
2	11	2		1	2009	Presenter	symposium	Child and Adolescent Psychiatry	Male
0	10	5		1	2009	Chair	symposium	Forensic Psychiatry	Male
3	2	0		1	2009	Director	COURSES	Not specified	Male
7	12	4		1	2009	Presenter	workshop	Diversity and Health Equity	Male
2	10	0		1	2009	Presenter	symposium	Not specified	Male
0	6	0		1	2009	Chair	presidential_session	Not specified	Female
0	10	4		1	2009	Chair	symposium	Diversity and Health Equity	Female
7	12	3		1	2009	Presenter	workshop	Consultation-Liaison Psychiatry	Male
0	6	0		1	2009	Chair	presidential_session	Not specified	Male
0	10	8		1	2009	Chair	symposium	Residents, Fellows, and Medical Students	Male
3	2	3		1	2009	Director	COURSES	Consultation-Liaison Psychiatry	Male
0	10	4		1	2009	Chair	symposium	Diversity and Health Equity	Female
2	6	1		1	2009	Presenter	presidential_session	Addiction Psychiatry	Male
3	2	5		1	2009	Director	COURSES	Forensic Psychiatry	Male
2	10	0		1	2009	Presenter	symposium	Not specified	Male
7	12	0		1	2009	Presenter	workshop	Not specified	Female
4	2	0		1	2009	Faculty	COURSES	Not specified	Female
4	2	2		1	2009	Faculty	COURSES	Child and Adolescent Psychiatry	Female
2	11	0		1	2009	Presenter	symposium	Not specified	Male
2	11	0		1	2009	Presenter	symposium	Not specified	Male
3	2	1		1	2009	Director	COURSES	Addiction Psychiatry	Female
0	11	2		1	2009	Chair	symposium	Child and Adolescent Psychiatry	Male
2	10	2		1	2009	Presenter	symposium	Child and Adolescent Psychiatry	Female
7	12	0		1	2009	Presenter	workshop	Not specified	Male
7	12	5		1	2009	Presenter	workshop	Forensic Psychiatry	Male
7	5	1		1	2009	Presenter	symposium	Addiction Psychiatry	Female
3	2	5		1	2009	Director	COURSES	Forensic Psychiatry	Male
0	10	0		1	2009	Chair	symposium	Not specified	Female
6	3	0		1	2009	Presenter	symposium	Not specified	Male
4	2	3		1	2009	Faculty	COURSES	Consultation-Liaison Psychiatry	Male
0	12	0		1	2009	Chair	workshop	Not specified	Male
2	10	1		1	2009	Presenter	symposium	Addiction Psychiatry	Male
7	12	4		1	2009	Presenter	workshop	Diversity and Health Equity	Female
0	10	0		1	2009	Chair	symposium	Not specified	Male
7	22	3		1	2009	Presenter	symposium	Consultation-Liaison Psychiatry	Male
2	11	0		1	2009	Presenter	symposium	Not specified	Male
2	6	0		1	2009	Presenter	presidential_session	Not specified	Male
3	2	0		1	2009	Director	COURSES	Not specified	Male
0	10	0		1	2009	Chair	symposium	Not specified	Female
3	2	0		1	2009	Director	COURSES	Not specified	Male
3	2	4		1	2009	Director	COURSES	Diversity and Health Equity	Male
2	0	0		1	2009	Presenter	symposium	Not specified	Male
7	12	5		1	2009	Presenter	workshop	Forensic Psychiatry	Female
2	10	5		1	2009	Presenter	symposium	Forensic Psychiatry	Male
2	8	0		1	2009	Presenter	symposium	Not specified	Female
2	10	0		1	2009	Presenter	symposium	Not specified	Male
4	2	0		1	2009	Faculty	COURSES	Not specified	Male
7	12	0		1	2009	Presenter	workshop	Not specified	Male
0	0	1		1	2009	Chair	symposium	Addiction Psychiatry	Male
2	0	1		1	2009	Presenter	symposium	Addiction Psychiatry	Male
7	12	8		1	2009	Presenter	workshop	Residents, Fellows, and Medical Students	Female
2	10	0		1	2009	Presenter	symposium	Not specified	Male
2	10	6	3	1	2009	Presenter	symposium	Geriatric Psychiatry	Female	Consultation-Liaison Psychiatry
2	8	0		1	2009	Presenter	symposium	Not specified	Male
2	8	0		1	2009	Presenter	symposium	Not specified	Male
2	8	0		1	2009	Presenter	symposium	Not specified	Female
2	10	1		1	2009	Presenter	symposium	Addiction Psychiatry	Male
4	2	0		1	2009	Faculty	COURSES	Not specified	Female
2	8	0		1	2009	Presenter	symposium	Not specified	Female
2	8	0		1	2009	Presenter	symposium	Not specified	Male
2	10	1		1	2009	Presenter	symposium	Addiction Psychiatry	Male
7	12	0		1	2009	Presenter	workshop	Not specified	Male
7	12	2		1	2009	Presenter	workshop	Child and Adolescent Psychiatry	Female
2	8	0		1	2009	Presenter	symposium	Not specified	Male
2	8	0		1	2009	Presenter	symposium	Not specified	Male
2	10	1		1	2009	Presenter	symposium	Addiction Psychiatry	Male
0	9	0		1	2009	Chair	symposium	Not specified	Male
12	21	4		1	2009	Presenter	special_session	Diversity and Health Equity	Female
2	10	0		1	2009	Presenter	symposium	Not specified	Male
7	22	3		1	2009	Presenter	symposium	Consultation-Liaison Psychiatry	Male
2	10	4		1	2009	Presenter	symposium	Diversity and Health Equity	Male
2	10	0		1	2009	Presenter	symposium	Not specified	Male
0	10	0		1	2009	Chair	symposium	Not specified	Male
0	12	4		1	2009	Chair	workshop	Diversity and Health Equity	Female
7	12	6		1	2009	Presenter	workshop	Geriatric Psychiatry	Male
7	5	0		1	2009	Presenter	symposium	Not specified	Male
2	8	0		1	2009	Presenter	symposium	Not specified	Female
7	12	1		1	2009	Presenter	workshop	Addiction Psychiatry	Female
2	10	0		1	2009	Presenter	symposium	Not specified	Male
2	10	0		1	2009	Presenter	symposium	Not specified	Male
2	10	0		1	2009	Presenter	symposium	Not specified	Female
7	12	1		1	2009	Presenter	workshop	Addiction Psychiatry	Male
2	1	0		1	2009	Presenter	symposium	Not specified	Male
2	10	8		1	2009	Presenter	symposium	Residents, Fellows, and Medical Students	Female
4	2	0		1	2009	Faculty	COURSES	Not specified	Male
2	4	6		1	2009	Presenter	FOCUS LIVE	Geriatric Psychiatry	Male
7	12	0		1	2009	Presenter	workshop	Not specified	Female
4	2	3		1	2009	Faculty	COURSES	Consultation-Liaison Psychiatry	Male
0	12	0		1	2009	Chair	workshop	Not specified	Male
2	8	0		1	2009	Presenter	symposium	Not specified	Male
2	10	1		1	2009	Presenter	symposium	Addiction Psychiatry	Female
2	11	0		1	2009	Presenter	symposium	Not specified	Male
0	10	0		1	2009	Chair	symposium	Not specified	Male
3	2	0		1	2009	Director	COURSES	Not specified	Male
2	8	0		1	2009	Presenter	symposium	Not specified	Male
3	2	0		1	2009	Director	COURSES	Not specified	Female
0	0	3		1	2009	Chair	symposium	Consultation-Liaison Psychiatry	Male
2	10	2		1	2009	Presenter	symposium	Child and Adolescent Psychiatry	Male
2	10	1		1	2009	Presenter	symposium	Addiction Psychiatry	Female
3	2	0		1	2009	Director	COURSES	Not specified	Male
0	12	1		1	2009	Chair	workshop	Addiction Psychiatry	Male
7	12	0		1	2009	Presenter	workshop	Not specified	Male
0	10	0		1	2009	Chair	symposium	Not specified	Male
3	2	3		1	2009	Director	COURSES	Consultation-Liaison Psychiatry	Male
2	8	0		1	2009	Presenter	symposium	Not specified	Male
7	12	5		1	2009	Presenter	workshop	Forensic Psychiatry	Male
3	2	3		1	2009	Director	COURSES	Consultation-Liaison Psychiatry	Male
2	10	4		1	2009	Presenter	symposium	Diversity and Health Equity	Male
0	6	0		1	2009	Chair	presidential_session	Not specified	Male
7	12	4		1	2009	Presenter	workshop	Diversity and Health Equity	Female
3	2	4		1	2009	Director	COURSES	Diversity and Health Equity	Male
2	8	0		1	2009	Presenter	symposium	Not specified	Female
2	10	0		1	2009	Presenter	symposium	Not specified	Male
7	12	3		1	2009	Presenter	workshop	Consultation-Liaison Psychiatry	Male
2	0	0		1	2009	Presenter	symposium	Not specified	Male
0	22	3		1	2009	Chair	symposium	Consultation-Liaison Psychiatry	Female
8	10	1		1	2009	Discussant	symposium	Addiction Psychiatry	Male
0	12	5		1	2009	Chair	workshop	Forensic Psychiatry	Female
0	10	0		1	2009	Chair	symposium	Not specified	Male
2	10	4		1	2009	Presenter	symposium	Diversity and Health Equity	Male
4	2	4		1	2009	Faculty	COURSES	Diversity and Health Equity	Male
2	10	3		1	2009	Presenter	symposium	Consultation-Liaison Psychiatry	Female
2	10	0		1	2009	Presenter	symposium	Not specified	Male
0	12	5		1	2009	Chair	workshop	Forensic Psychiatry	Male
2	10	4		1	2009	Presenter	symposium	Diversity and Health Equity	Male
3	2	4		1	2009	Director	COURSES	Diversity and Health Equity	Male
7	12	2		1	2009	Presenter	workshop	Child and Adolescent Psychiatry	Female
7	12	5		1	2009	Presenter	workshop	Forensic Psychiatry	Male
2	10	3		1	2009	Presenter	symposium	Consultation-Liaison Psychiatry	Male
3	2	0		1	2009	Director	COURSES	Not specified	Male
4	2	4		1	2009	Faculty	COURSES	Diversity and Health Equity	Female
2	8	0		1	2009	Presenter	symposium	Not specified	Female
0	10	1		1	2009	Chair	symposium	Addiction Psychiatry	Female
0	10	1		1	2009	Chair	symposium	Addiction Psychiatry	Female
0	12	5		1	2009	Chair	workshop	Forensic Psychiatry	Male
0	10	0		1	2009	Chair	symposium	Not specified	Male
2	8	0		1	2009	Presenter	symposium	Not specified	Male
8	10	0		1	2009	Discussant	symposium	Not specified	Male
2	8	0		1	2009	Presenter	symposium	Not specified	Female
7	12	0		1	2009	Presenter	workshop	Not specified	Female
2	10	3		1	2009	Presenter	symposium	Consultation-Liaison Psychiatry	Male
7	12	4		1	2009	Presenter	workshop	Diversity and Health Equity	Male
0	12	3		1	2009	Chair	workshop	Consultation-Liaison Psychiatry	Female
3	2	3		1	2009	Director	COURSES	Consultation-Liaison Psychiatry	Female
0	12	8		1	2009	Chair	workshop	Residents, Fellows, and Medical Students	Female
4	2	4	8	1	2009	Faculty	COURSES	Diversity and Health Equity	Male	Residents, Fellows, and Medical Students
3	2	2		1	2009	Director	COURSES	Child and Adolescent Psychiatry	Female
2	8	0		1	2009	Presenter	symposium	Not specified	Female
7	12	3		1	2009	Presenter	workshop	Consultation-Liaison Psychiatry	Female
4	2	0		1	2009	Faculty	COURSES	Not specified	Male
0	12	0		1	2009	Chair	workshop	Not specified	Male
3	2	0		1	2009	Director	COURSES	Not specified	Male
4	2	3		1	2009	Faculty	COURSES	Consultation-Liaison Psychiatry	Male
2	10	0		1	2009	Presenter	symposium	Not specified	Male
3	2	0		1	2009	Director	COURSES	Not specified	Female
2	10	0		1	2009	Presenter	symposium	Not specified	Female
0	12	5		1	2009	Chair	workshop	Forensic Psychiatry	Male
7	12	4		1	2009	Presenter	workshop	Diversity and Health Equity	Female
2	10	3		1	2009	Presenter	symposium	Consultation-Liaison Psychiatry	Female
2	10	1		1	2009	Presenter	symposium	Addiction Psychiatry	Female
7	12	3	4	1	2009	Presenter	workshop	Consultation-Liaison Psychiatry	Female	Diversity and Health Equity
2	0	5		1	2009	Presenter	symposium	Forensic Psychiatry	Male
7	5	0		1	2009	Presenter	symposium	Not specified	Male
4	2	3		1	2009	Faculty	COURSES	Consultation-Liaison Psychiatry	Male
0	12	8		1	2009	Chair	workshop	Residents, Fellows, and Medical Students	Female
0	6	0		1	2009	Chair	presidential_session	Not specified	Female
0	8	0		1	2009	Chair	symposium	Not specified	Female
7	12	3		1	2009	Presenter	workshop	Consultation-Liaison Psychiatry	Female
7	12	0		1	2009	Presenter	workshop	Not specified	Male
2	10	3		1	2009	Presenter	symposium	Consultation-Liaison Psychiatry	Female
0	0	3		1	2009	Chair	symposium	Consultation-Liaison Psychiatry	Male
4	2	2		1	2009	Faculty	COURSES	Child and Adolescent Psychiatry	Female
2	10	3		1	2009	Presenter	symposium	Consultation-Liaison Psychiatry	Female
4	2	3		1	2009	Faculty	COURSES	Consultation-Liaison Psychiatry	Female
0	5	1	4	1	2009	Chair	symposium	Addiction Psychiatry	Female	Diversity and Health Equity
7	12	8		1	2009	Presenter	workshop	Residents, Fellows, and Medical Students	Male
2	0	0		1	2009	Presenter	symposium	Not specified	Male
2	8	0		1	2009	Presenter	symposium	Not specified	Male
4	2	0		1	2009	Faculty	COURSES	Not specified	Female
3	2	4		1	2009	Director	COURSES	Diversity and Health Equity	Male
2	10	0		1	2009	Presenter	symposium	Not specified	Male
3	2	0		1	2009	Director	COURSES	Not specified	Male
5	3	0		1	2009	Presenter	symposium	Not specified	Male
7	12	0		1	2009	Presenter	workshop	Not specified	Female
0	12	1		1	2009	Chair	workshop	Addiction Psychiatry	Male
8	10	4		1	2009	Discussant	symposium	Diversity and Health Equity	Female
2	10	0		1	2009	Presenter	symposium	Not specified	Male
2	0	1		1	2009	Presenter	symposium	Addiction Psychiatry	Female
0	12	8		1	2009	Chair	workshop	Residents, Fellows, and Medical Students	Female
3	2	0		1	2009	Director	COURSES	Not specified	Male
3	2	4		1	2009	Director	COURSES	Diversity and Health Equity	Male
7	5	4		1	2009	Presenter	symposium	Diversity and Health Equity	Female
3	2	5		1	2009	Director	COURSES	Forensic Psychiatry	Female
2	10	4		1	2009	Presenter	symposium	Diversity and Health Equity	Male
7	12	2		1	2009	Presenter	workshop	Child and Adolescent Psychiatry	Male
2	10	4		1	2009	Presenter	symposium	Diversity and Health Equity	Male
2	10	1		1	2009	Presenter	symposium	Addiction Psychiatry	Male
2	8	0		1	2009	Presenter	symposium	Not specified	Male
2	10	0		1	2009	Presenter	symposium	Not specified	Female
2	8	0		1	2009	Presenter	symposium	Not specified	Male
7	12	0		1	2009	Presenter	workshop	Not specified	Male
7	12	0		1	2009	Presenter	workshop	Not specified	Female
2	10	0		1	2009	Presenter	symposium	Not specified	Female
6	3	0		1	2009	Presenter	symposium	Not specified	Male
2	8	0		1	2009	Presenter	symposium	Not specified	Male
3	2	0		1	2009	Director	COURSES	Not specified	Female
7	5	4		1	2009	Presenter	symposium	Diversity and Health Equity	Male
7	5	4		1	2009	Presenter	symposium	Diversity and Health Equity	Female
4	14	0		1	2009	Faculty	master_courses	Not specified	Female
4	14	0		1	2009	Faculty	master_courses	Not specified	Female
2	10	0		1	2009	Presenter	symposium	Not specified	Male
4	2	0		1	2009	Faculty	COURSES	Not specified	Male
4	2	1		1	2009	Faculty	COURSES	Addiction Psychiatry	Female
0	10	4		1	2009	Chair	symposium	Diversity and Health Equity	Male
0	6	4		1	2009	Chair	presidential_session	Diversity and Health Equity	Female
4	2	3		1	2009	Faculty	COURSES	Consultation-Liaison Psychiatry	Male
2	8	0		1	2009	Presenter	symposium	Not specified	Female
2	10	5		1	2009	Presenter	symposium	Forensic Psychiatry	Male
7	12	0		1	2009	Presenter	workshop	Not specified	Male
0	8	0		1	2009	Chair	symposium	Not specified	Female
0	10	0		1	2009	Chair	symposium	Not specified	Female
7	12	4		1	2009	Presenter	workshop	Diversity and Health Equity	Male
2	10	4		1	2009	Presenter	symposium	Diversity and Health Equity	Female
7	12	4		1	2009	Presenter	workshop	Diversity and Health Equity	Female
2	10	0		1	2009	Presenter	symposium	Not specified	Female
0	12	3	4	1	2009	Chair	workshop	Consultation-Liaison Psychiatry	Male	Diversity and Health Equity
0	6	0		1	2009	Chair	presidential_session	Not specified	Male
2	8	0		1	2009	Presenter	symposium	Not specified	Male
0	12	4		1	2009	Chair	workshop	Diversity and Health Equity	Male
2	10	0		1	2009	Presenter	symposium	Not specified	Male
2	5	4		1	2009	Presenter	symposium	Diversity and Health Equity	Male
4	2	0		1	2009	Faculty	COURSES	Not specified	Male
7	5	4		1	2009	Presenter	symposium	Diversity and Health Equity	Male
7	22	3		1	2009	Presenter	symposium	Consultation-Liaison Psychiatry	Male
3	2	0		1	2009	Director	COURSES	Not specified	Male
0	12	4		1	2009	Chair	workshop	Diversity and Health Equity	Male
2	0	1		1	2009	Presenter	symposium	Addiction Psychiatry	Male
4	2	0		1	2009	Faculty	COURSES	Not specified	Male
12	21	4		1	2009	Presenter	special_session	Diversity and Health Equity	Female
2	10	1		1	2009	Presenter	symposium	Addiction Psychiatry	Male
3	2	3		1	2009	Director	COURSES	Consultation-Liaison Psychiatry	Male
0	10	1		1	2009	Chair	symposium	Addiction Psychiatry	Female
2	6	4		1	2009	Presenter	presidential_session	Diversity and Health Equity	Female
7	12	5		1	2009	Presenter	workshop	Forensic Psychiatry	Male
0	10	0		1	2009	Chair	symposium	Not specified	Female
2	8	0		1	2009	Presenter	symposium	Not specified	Male
0	10	0		1	2009	Chair	symposium	Not specified	Male
2	10	0		1	2009	Presenter	symposium	Not specified	Female
2	8	0		1	2009	Presenter	symposium	Not specified	Male
2	8	0		1	2009	Presenter	symposium	Not specified	Female
7	12	0		1	2009	Presenter	workshop	Not specified	Male
4	2	3		1	2009	Faculty	COURSES	Consultation-Liaison Psychiatry	Male
0	0	0		1	2009	Chair	symposium	Not specified	Male
4	2	0		1	2009	Faculty	COURSES	Not specified	Male
2	11	2		1	2009	Presenter	symposium	Child and Adolescent Psychiatry	Male
7	12	0		1	2009	Presenter	workshop	Not specified	Male
2	0	0		1	2009	Presenter	symposium	Not specified	Male
0	10	4		1	2009	Chair	symposium	Diversity and Health Equity	Male
2	8	0		1	2009	Presenter	symposium	Not specified	Male
2	10	0		1	2009	Presenter	symposium	Not specified	Male
4	2	0		1	2009	Faculty	COURSES	Not specified	Male
7	12	5		1	2009	Presenter	workshop	Forensic Psychiatry	Male
7	12	6		1	2009	Presenter	workshop	Geriatric Psychiatry	Female
0	12	4		1	2009	Chair	workshop	Diversity and Health Equity	Female
2	10	1		1	2009	Presenter	symposium	Addiction Psychiatry	Male
2	10	4		1	2009	Presenter	symposium	Diversity and Health Equity	Female
7	12	1		1	2009	Presenter	workshop	Addiction Psychiatry	Male
8	10	1		1	2009	Discussant	symposium	Addiction Psychiatry	Male
0	12	1		1	2009	Chair	workshop	Addiction Psychiatry	Female
4	2	3		1	2009	Faculty	COURSES	Consultation-Liaison Psychiatry	Male
7	12	4		1	2009	Presenter	workshop	Diversity and Health Equity	Male
0	12	4		1	2009	Chair	workshop	Diversity and Health Equity	Female
0	10	0		1	2009	Chair	symposium	Not specified	Male
0	10	4		1	2009	Chair	symposium	Diversity and Health Equity	Male
0	0	0		1	2009	Chair	symposium	Not specified	Male
0	12	8		1	2009	Chair	workshop	Residents, Fellows, and Medical Students	Male
0	1	0		1	2009	Chair	symposium	Not specified	Male
7	12	5		1	2009	Presenter	workshop	Forensic Psychiatry	Male
7	0	3		1	2009	Presenter	symposium	Consultation-Liaison Psychiatry	Male
4	2	3		1	2009	Faculty	COURSES	Consultation-Liaison Psychiatry	Male
7	12	8		1	2009	Presenter	workshop	Residents, Fellows, and Medical Students	Male
2	6	3		1	2009	Presenter	presidential_session	Consultation-Liaison Psychiatry	Male
7	12	0		1	2009	Presenter	workshop	Not specified	Male
7	12	1		1	2009	Presenter	workshop	Addiction Psychiatry	Male
0	12	4		1	2009	Chair	workshop	Diversity and Health Equity	Male
7	12	4		1	2009	Presenter	workshop	Diversity and Health Equity	Female
2	11	0		1	2009	Presenter	symposium	Not specified	Male
0	8	0		1	2009	Chair	symposium	Not specified	Female
7	12	8		1	2009	Presenter	workshop	Residents, Fellows, and Medical Students	Female
3	2	5		1	2009	Director	COURSES	Forensic Psychiatry	Male
2	11	0		1	2009	Presenter	symposium	Not specified	Male
0	10	4		1	2009	Chair	symposium	Diversity and Health Equity	Male
2	10	4		1	2009	Presenter	symposium	Diversity and Health Equity	Male
7	12	3		1	2009	Presenter	workshop	Consultation-Liaison Psychiatry	Female
2	10	4		1	2009	Presenter	symposium	Diversity and Health Equity	Male
7	12	5		1	2009	Presenter	workshop	Forensic Psychiatry	Male
0	10	2		1	2009	Chair	symposium	Child and Adolescent Psychiatry	Male
2	6	0		1	2009	Presenter	presidential_session	Not specified	Male
2	8	0		1	2009	Presenter	symposium	Not specified	Male
4	2	0		1	2009	Faculty	COURSES	Not specified	Female
2	10	4		1	2009	Presenter	symposium	Diversity and Health Equity	Male
0	12	8		1	2009	Chair	workshop	Residents, Fellows, and Medical Students	Female
2	10	2		1	2009	Presenter	symposium	Child and Adolescent Psychiatry	Male
0	10	5		1	2009	Chair	symposium	Forensic Psychiatry	Male
2	8	0		1	2009	Presenter	symposium	Not specified	Male
2	11	0		1	2009	Presenter	symposium	Not specified	Male
7	12	0		1	2009	Presenter	workshop	Not specified	Male
0	12	8		1	2009	Chair	workshop	Residents, Fellows, and Medical Students	Male
0	10	8		1	2009	Chair	symposium	Residents, Fellows, and Medical Students	Female
0	10	4		1	2009	Chair	symposium	Diversity and Health Equity	Male
2	10	1		1	2009	Presenter	symposium	Addiction Psychiatry	Female
2	10	1		1	2009	Presenter	symposium	Addiction Psychiatry	Female
0	12	0		1	2009	Chair	workshop	Not specified	Male
0	10	4		1	2009	Chair	symposium	Diversity and Health Equity	Male
2	6	4		1	2009	Presenter	presidential_session	Diversity and Health Equity	Male
7	5	4		1	2009	Presenter	symposium	Diversity and Health Equity	Male
0	10	1		1	2009	Chair	symposium	Addiction Psychiatry	Female
2	8	0		1	2009	Presenter	symposium	Not specified	Male
3	2	0		1	2009	Director	COURSES	Not specified	Male
0	12	2		1	2009	Chair	workshop	Child and Adolescent Psychiatry	Male
7	12	4		1	2009	Presenter	workshop	Diversity and Health Equity	Male
7	12	0		1	2009	Presenter	workshop	Not specified	Male
7	12	2		1	2009	Presenter	workshop	Child and Adolescent Psychiatry	Female
7	12	8		1	2009	Presenter	workshop	Residents, Fellows, and Medical Students	Female
2	8	0		1	2009	Presenter	symposium	Not specified	Female
2	6	0		1	2009	Presenter	presidential_session	Not specified	Male
2	10	1		1	2009	Presenter	symposium	Addiction Psychiatry	Male
0	11	0		1	2009	Chair	symposium	Not specified	Male
7	12	3		1	2009	Presenter	workshop	Consultation-Liaison Psychiatry	Male
2	8	0		1	2009	Presenter	symposium	Not specified	Male
2	11	0		1	2009	Presenter	symposium	Not specified	Male
7	12	0		1	2009	Presenter	workshop	Not specified	Male
0	6	5		1	2009	Chair	presidential_session	Forensic Psychiatry	Female
7	12	4		1	2009	Presenter	workshop	Diversity and Health Equity	Female
4	2	2		1	2009	Faculty	COURSES	Child and Adolescent Psychiatry	Male
2	10	3		1	2009	Presenter	symposium	Consultation-Liaison Psychiatry	Female
4	2	4		1	2009	Faculty	COURSES	Diversity and Health Equity	Female
0	6	5		1	2009	Chair	presidential_session	Forensic Psychiatry	Male
0	12	4		1	2009	Chair	workshop	Diversity and Health Equity	Female
7	12	0		1	2009	Presenter	workshop	Not specified	Female
2	10	6	3	1	2009	Presenter	symposium	Geriatric Psychiatry	Male	Consultation-Liaison Psychiatry
4	14	0		1	2009	Faculty	master_courses	Not specified	Female
2	10	4		1	2009	Presenter	symposium	Diversity and Health Equity	Male
0	5	4		1	2009	Chair	symposium	Diversity and Health Equity	Male
0	5	4		1	2009	Chair	symposium	Diversity and Health Equity	Female
0	10	1		1	2009	Chair	symposium	Addiction Psychiatry	Male
3	2	8		1	2009	Director	COURSES	Residents, Fellows, and Medical Students	Male
0	10	1		1	2009	Chair	symposium	Addiction Psychiatry	Female
0	12	0		1	2009	Chair	workshop	Not specified	Male
3	2	4	8	1	2009	Director	COURSES	Diversity and Health Equity	Male	Residents, Fellows, and Medical Students
2	4	0		1	2009	Presenter	FOCUS LIVE	Not specified	Male
2	10	0		1	2009	Presenter	symposium	Not specified	Female
2	8	0		1	2009	Presenter	symposium	Not specified	Male
0	12	0		1	2009	Chair	workshop	Not specified	Female
0	12	1		1	2009	Chair	workshop	Addiction Psychiatry	Male
0	12	0		1	2009	Chair	workshop	Not specified	Female
0	12	8		1	2009	Chair	workshop	Residents, Fellows, and Medical Students	Male
2	10	0		1	2009	Presenter	symposium	Not specified	Male
7	12	8		1	2009	Presenter	workshop	Residents, Fellows, and Medical Students	Female
0	12	5		1	2009	Chair	workshop	Forensic Psychiatry	Female
2	11	0		1	2009	Presenter	symposium	Not specified	Male
0	5	0		1	2009	Chair	symposium	Not specified	Male
2	10	4		1	2009	Presenter	symposium	Diversity and Health Equity	Male
0	10	0		1	2009	Chair	symposium	Not specified	Male
0	6	1		1	2009	Chair	presidential_session	Addiction Psychiatry	Female
4	2	0		1	2009	Faculty	COURSES	Not specified	Male
7	12	4		1	2009	Presenter	workshop	Diversity and Health Equity	Male
7	12	8		1	2009	Presenter	workshop	Residents, Fellows, and Medical Students	Male
3	2	8		1	2009	Director	COURSES	Residents, Fellows, and Medical Students	Male
7	12	0		1	2009	Presenter	workshop	Not specified	Male
7	12	0		1	2009	Presenter	workshop	Not specified	Male
0	12	3	4	1	2009	Chair	workshop	Consultation-Liaison Psychiatry	Female	Diversity and Health Equity
0	10	5		1	2009	Chair	symposium	Forensic Psychiatry	Male
3	2	3		1	2009	Director	COURSES	Consultation-Liaison Psychiatry	Male
7	12	8		1	2009	Presenter	workshop	Residents, Fellows, and Medical Students	Female
3	2	3		1	2009	Director	COURSES	Consultation-Liaison Psychiatry	Male
0	6	8	4	1	2009	Chair	presidential_session	Residents, Fellows, and Medical Students	Female	Diversity and Health Equity
7	12	4		1	2009	Presenter	workshop	Diversity and Health Equity	Female
0	10	4		1	2009	Chair	symposium	Diversity and Health Equity	Female
7	12	8		1	2009	Presenter	workshop	Residents, Fellows, and Medical Students	Female
3	2	8		1	2009	Director	COURSES	Residents, Fellows, and Medical Students	Male
3	2	0		1	2009	Director	COURSES	Not specified	Female
2	0	0		1	2009	Presenter	symposium	Not specified	Male
7	12	6		1	2009	Presenter	workshop	Geriatric Psychiatry	Female
0	12	4		1	2009	Chair	workshop	Diversity and Health Equity	Female
2	10	8		1	2009	Presenter	symposium	Residents, Fellows, and Medical Students	Female
4	2	0		1	2009	Faculty	COURSES	Not specified	Male
2	10	4		1	2009	Presenter	symposium	Diversity and Health Equity	Female
0	10	0		1	2009	Chair	symposium	Not specified	Female
2	10	1		1	2009	Presenter	symposium	Addiction Psychiatry	Male
7	12	4		1	2009	Presenter	workshop	Diversity and Health Equity	Male
4	2	3		1	2009	Faculty	COURSES	Consultation-Liaison Psychiatry	Male
2	10	8		1	2009	Presenter	symposium	Residents, Fellows, and Medical Students	Male
7	12	5		1	2009	Presenter	workshop	Forensic Psychiatry	Male
4	2	1		1	2009	Faculty	COURSES	Addiction Psychiatry	Male
2	8	0		1	2009	Presenter	symposium	Not specified	Male
3	2	0		1	2009	Director	COURSES	Not specified	Male
0	10	0		1	2009	Chair	symposium	Not specified	Male
4	2	3		1	2009	Faculty	COURSES	Consultation-Liaison Psychiatry	Female
7	12	8		1	2009	Presenter	workshop	Residents, Fellows, and Medical Students	Male
4	2	0		1	2009	Faculty	COURSES	Not specified	Male
0	10	1		1	2009	Chair	symposium	Addiction Psychiatry	Female
4	2	4		1	2009	Faculty	COURSES	Diversity and Health Equity	Female
2	10	3		1	2009	Presenter	symposium	Consultation-Liaison Psychiatry	Female
0	12	5		1	2009	Chair	workshop	Forensic Psychiatry	Male
2	10	4		1	2009	Presenter	symposium	Diversity and Health Equity	Male
12	21	4		1	2009	Presenter	special_session	Diversity and Health Equity	Male
0	11	0		1	2009	Chair	symposium	Not specified	Male
8	10	0		1	2009	Discussant	symposium	Not specified	Male
4	2	0		1	2009	Faculty	COURSES	Not specified	Male
7	12	2		1	2009	Presenter	workshop	Child and Adolescent Psychiatry	Female
2	11	0		1	2009	Presenter	symposium	Not specified	Female
2	6	0		1	2009	Presenter	presidential_session	Not specified	Female
2	10	1		1	2009	Presenter	symposium	Addiction Psychiatry	Male
4	2	0		1	2009	Faculty	COURSES	Not specified	Male
0	10	3		1	2009	Chair	symposium	Consultation-Liaison Psychiatry	Female
0	12	8		1	2009	Chair	workshop	Residents, Fellows, and Medical Students	Female
0	12	5		1	2009	Chair	workshop	Forensic Psychiatry	Male
2	8	0		1	2009	Presenter	symposium	Not specified	Male
7	5	0		1	2009	Presenter	symposium	Not specified	Male
2	6	5		1	2009	Presenter	presidential_session	Forensic Psychiatry	Male
0	12	1		1	2009	Chair	workshop	Addiction Psychiatry	Male
2	6	0		1	2009	Presenter	presidential_session	Not specified	Male
4	2	1		1	2009	Faculty	COURSES	Addiction Psychiatry	Male
2	10	1		1	2009	Presenter	symposium	Addiction Psychiatry	Male
0	0	0		1	2009	Chair	symposium	Not specified	Male
4	14	0		1	2009	Faculty	master_courses	Not specified	Male
3	2	0		1	2009	Director	COURSES	Not specified	Male
7	12	4		1	2009	Presenter	workshop	Diversity and Health Equity	Male
7	12	0		1	2009	Presenter	workshop	Not specified	Female
4	2	0		1	2009	Faculty	COURSES	Not specified	Male
2	8	0		1	2009	Presenter	symposium	Not specified	Female
0	5	1		1	2009	Chair	symposium	Addiction Psychiatry	Male
3	2	0		1	2009	Director	COURSES	Not specified	Male
4	2	3		1	2009	Faculty	COURSES	Consultation-Liaison Psychiatry	Male
2	0	0		1	2009	Presenter	symposium	Not specified	Male
0	12	1		1	2009	Chair	workshop	Addiction Psychiatry	Male
0	10	5		1	2009	Chair	symposium	Forensic Psychiatry	Male
7	12	5		1	2009	Presenter	workshop	Forensic Psychiatry	Female
7	5	4		1	2009	Presenter	symposium	Diversity and Health Equity	Male
1	6	0		1	2009	Chair	presidential_session	Not specified	Male
0	12	0		1	2009	Chair	workshop	Not specified	Female
7	12	4		1	2009	Presenter	workshop	Diversity and Health Equity	Male
0	12	8		1	2009	Chair	workshop	Residents, Fellows, and Medical Students	Female
2	10	0		1	2009	Presenter	symposium	Not specified	Male
2	8	0		1	2009	Presenter	symposium	Not specified	Male
4	2	0		1	2009	Faculty	COURSES	Not specified	Male
0	12	0		1	2009	Chair	workshop	Not specified	Male
2	0	3		1	2009	Presenter	symposium	Consultation-Liaison Psychiatry	Male
0	0	0		1	2009	Chair	symposium	Not specified	Male
7	12	0		1	2009	Presenter	workshop	Not specified	Female
3	2	0		1	2009	Director	COURSES	Not specified	Male
2	10	0		1	2009	Presenter	symposium	Not specified	Female
8	10	0		1	2009	Discussant	symposium	Not specified	Female
7	12	2		1	2009	Presenter	workshop	Child and Adolescent Psychiatry	Male
7	12	6		1	2009	Presenter	workshop	Geriatric Psychiatry	Female
7	12	8		1	2009	Presenter	workshop	Residents, Fellows, and Medical Students	Female
2	10	0		1	2009	Presenter	symposium	Not specified	Male
0	12	0		1	2009	Chair	workshop	Not specified	Male
2	6	1		1	2009	Presenter	presidential_session	Addiction Psychiatry	Male
2	0	5		1	2009	Presenter	symposium	Forensic Psychiatry	Male
2	10	6	3	1	2009	Presenter	symposium	Geriatric Psychiatry	Female	Consultation-Liaison Psychiatry
2	10	0		1	2009	Presenter	symposium	Not specified	Male
4	2	0		1	2009	Faculty	COURSES	Not specified	Male
2	10	0		1	2009	Presenter	symposium	Not specified	Male
0	5	4		1	2009	Chair	symposium	Diversity and Health Equity	Male
2	0	0		1	2009	Presenter	symposium	Not specified	Male
2	21	5		1	2009	Presenter	special_session	Forensic Psychiatry	Male
7	12	6		1	2009	Presenter	workshop	Geriatric Psychiatry	Female
0	0	5		1	2009	Chair	symposium	Forensic Psychiatry	Male
2	8	0		1	2009	Presenter	symposium	Not specified	Male
7	12	1		1	2009	Presenter	workshop	Addiction Psychiatry	Female
0	8	0		1	2009	Chair	symposium	Not specified	Male
0	12	8		1	2009	Chair	workshop	Residents, Fellows, and Medical Students	Female
3	2	6		1	2009	Director	COURSES	Geriatric Psychiatry	Male
2	10	0		1	2009	Presenter	symposium	Not specified	Male
2	0	0		1	2009	Presenter	symposium	Not specified	Male
0	12	2		1	2009	Chair	workshop	Child and Adolescent Psychiatry	Female
2	11	0		1	2009	Presenter	symposium	Not specified	Male
2	10	1	4	1	2009	Presenter	symposium	Addiction Psychiatry	Male	Diversity and Health Equity
2	8	0		1	2009	Presenter	symposium	Not specified	Male
2	0	0		1	2009	Presenter	symposium	Not specified	Male
8	10	4		1	2009	Discussant	symposium	Diversity and Health Equity	Female
7	12	4		1	2009	Presenter	workshop	Diversity and Health Equity	Female
7	12	4		1	2009	Presenter	workshop	Diversity and Health Equity	Male
0	8	0		1	2009	Chair	symposium	Not specified	Male
2	10	0		1	2009	Presenter	symposium	Not specified	Male
7	12	2		1	2009	Presenter	workshop	Child and Adolescent Psychiatry	Female
7	12	0		1	2009	Presenter	workshop	Not specified	Male
4	2	4	8	1	2009	Faculty	COURSES	Diversity and Health Equity	Male	Residents, Fellows, and Medical Students
7	12	5		1	2009	Presenter	workshop	Forensic Psychiatry	Female
0	1	0		1	2009	Chair	symposium	Not specified	Female
7	12	2		1	2009	Presenter	workshop	Child and Adolescent Psychiatry	Male
2	10	0		1	2009	Presenter	symposium	Not specified	Female
7	5	4		1	2009	Presenter	symposium	Diversity and Health Equity	Male
0	12	8		1	2009	Chair	workshop	Residents, Fellows, and Medical Students	Female
2	10	6	3	1	2009	Presenter	symposium	Geriatric Psychiatry	Female	Consultation-Liaison Psychiatry
0	8	0		1	2009	Chair	symposium	Not specified	Female
2	10	4		1	2009	Presenter	symposium	Diversity and Health Equity	Male
0	10	0		1	2009	Chair	symposium	Not specified	Female
2	8	0		1	2009	Presenter	symposium	Not specified	Male
7	12	0		1	2009	Presenter	workshop	Not specified	Female
3	2	1		1	2009	Director	COURSES	Addiction Psychiatry	Male
2	8	0		1	2009	Presenter	symposium	Not specified	Male
2	10	5		1	2009	Presenter	symposium	Forensic Psychiatry	Female
0	10	4		1	2009	Chair	symposium	Diversity and Health Equity	Female
3	2	2		1	2009	Director	COURSES	Child and Adolescent Psychiatry	Female
0	12	5		1	2009	Chair	workshop	Forensic Psychiatry	Female
2	10	0		1	2009	Presenter	symposium	Not specified	Male
3	2	0		1	2009	Director	COURSES	Not specified	Male
7	12	0		1	2009	Presenter	workshop	Not specified	Female
8	10	4		1	2009	Discussant	symposium	Diversity and Health Equity	Female
7	12	2		1	2009	Presenter	workshop	Child and Adolescent Psychiatry	Female
4	2	1		1	2009	Faculty	COURSES	Addiction Psychiatry	Male
2	10	0		1	2009	Presenter	symposium	Not specified	Male
0	12	5		1	2009	Chair	workshop	Forensic Psychiatry	Male
7	12	3		1	2009	Presenter	workshop	Consultation-Liaison Psychiatry	Male
0	12	8		1	2009	Chair	workshop	Residents, Fellows, and Medical Students	Male
4	14	0		1	2009	Faculty	master_courses	Not specified	Female
7	12	8		1	2009	Presenter	workshop	Residents, Fellows, and Medical Students	Male
2	10	1		1	2009	Presenter	symposium	Addiction Psychiatry	Female
7	22	3		1	2009	Presenter	symposium	Consultation-Liaison Psychiatry	Female
2	10	8		1	2009	Presenter	symposium	Residents, Fellows, and Medical Students	Male
7	12	0		1	2009	Presenter	workshop	Not specified	Female
2	8	0		1	2009	Presenter	symposium	Not specified	Female
4	2	2		1	2009	Faculty	COURSES	Child and Adolescent Psychiatry	Male
0	21	5		1	2009	Chair	special_session	Forensic Psychiatry	Female
3	2	0		1	2009	Director	COURSES	Not specified	Female
7	12	5		1	2009	Presenter	workshop	Forensic Psychiatry	Male
0	12	1		1	2009	Chair	workshop	Addiction Psychiatry	Male
3	2	0		1	2009	Director	COURSES	Not specified	Male
2	8	0		1	2009	Presenter	symposium	Not specified	Female
7	12	0		1	2009	Presenter	workshop	Not specified	Female
0	10	0		1	2009	Chair	symposium	Not specified	Male
0	10	4		1	2009	Chair	symposium	Diversity and Health Equity	Male
4	2	0		1	2009	Faculty	COURSES	Not specified	Male
2	10	5		1	2009	Presenter	symposium	Forensic Psychiatry	Male
7	12	5		1	2009	Presenter	workshop	Forensic Psychiatry	Male
7	12	0		1	2009	Presenter	workshop	Not specified	Female
4	2	0		1	2009	Faculty	COURSES	Not specified	Male
2	8	0		1	2009	Presenter	symposium	Not specified	Female
7	5	3		1	2009	Presenter	symposium	Consultation-Liaison Psychiatry	Female
7	12	0		1	2009	Presenter	workshop	Not specified	Female
7	12	8		1	2009	Presenter	workshop	Residents, Fellows, and Medical Students	Male
4	2	1		1	2009	Faculty	COURSES	Addiction Psychiatry	Female
2	10	4		1	2009	Presenter	symposium	Diversity and Health Equity	Male
0	5	4		1	2009	Chair	symposium	Diversity and Health Equity	Male
0	12	5		1	2009	Chair	workshop	Forensic Psychiatry	Female
4	2	0		1	2009	Faculty	COURSES	Not specified	Male
0	11	0		1	2009	Chair	symposium	Not specified	Male
2	0	0		1	2009	Presenter	symposium	Not specified	Female
2	10	5		1	2009	Presenter	symposium	Forensic Psychiatry	Male
3	2	1		1	2009	Director	COURSES	Addiction Psychiatry	Male
2	10	0		1	2009	Presenter	symposium	Not specified	Male
2	10	2		1	2009	Presenter	symposium	Child and Adolescent Psychiatry	Female
4	2	0		1	2009	Faculty	COURSES	Not specified	Male
2	10	0		1	2009	Presenter	symposium	Not specified	Male
2	10	0		1	2009	Presenter	symposium	Not specified	Male
2	11	0		1	2009	Presenter	symposium	Not specified	Female
7	12	4		1	2009	Presenter	workshop	Diversity and Health Equity	Male
7	12	0		1	2009	Presenter	workshop	Not specified	Male
2	10	0		1	2009	Presenter	symposium	Not specified	Male
0	12	6		1	2009	Chair	workshop	Geriatric Psychiatry	Male
0	10	0		1	2009	Chair	symposium	Not specified	Female
7	12	5		1	2009	Presenter	workshop	Forensic Psychiatry	Male
2	5	4		1	2009	Presenter	symposium	Diversity and Health Equity	Female
2	10	4		1	2009	Presenter	symposium	Diversity and Health Equity	Male
3	2	0		1	2009	Director	COURSES	Not specified	Male
2	10	0		1	2009	Presenter	symposium	Not specified	Female
0	10	0		1	2009	Chair	symposium	Not specified	Male
2	10	2		1	2009	Presenter	symposium	Child and Adolescent Psychiatry	Female
2	8	0		1	2009	Presenter	symposium	Not specified	Female
2	10	0		1	2009	Presenter	symposium	Not specified	Female
3	2	5		1	2009	Director	COURSES	Forensic Psychiatry	Female
2	6	4		1	2009	Presenter	presidential_session	Diversity and Health Equity	Male
0	12	4		1	2009	Chair	workshop	Diversity and Health Equity	Female
0	12	4		1	2009	Chair	workshop	Diversity and Health Equity	Male
0	8	0		1	2009	Chair	symposium	Not specified	Female
0	8	0		1	2009	Chair	symposium	Not specified	Male
2	8	0		1	2009	Presenter	symposium	Not specified	Male
3	2	0		1	2009	Director	COURSES	Not specified	Male
2	6	4		1	2009	Presenter	presidential_session	Diversity and Health Equity	Male
7	12	0		1	2009	Presenter	workshop	Not specified	Female
4	2	3		1	2009	Faculty	COURSES	Consultation-Liaison Psychiatry	Female
2	10	4		1	2009	Presenter	symposium	Diversity and Health Equity	Male
7	12	6		1	2009	Presenter	workshop	Geriatric Psychiatry	Male
4	2	3		1	2009	Faculty	COURSES	Consultation-Liaison Psychiatry	Female
2	11	0		1	2009	Presenter	symposium	Not specified	Female
7	12	4		1	2009	Presenter	workshop	Diversity and Health Equity	Female
0	12	3		1	2009	Chair	workshop	Consultation-Liaison Psychiatry	Male
0	5	3		1	2009	Chair	symposium	Consultation-Liaison Psychiatry	Male
7	12	0		1	2009	Presenter	workshop	Not specified	Female
2	10	3		1	2009	Presenter	symposium	Consultation-Liaison Psychiatry	Male
7	12	1		1	2009	Presenter	workshop	Addiction Psychiatry	Female
2	10	2	1	1	2009	Presenter	symposium	Child and Adolescent Psychiatry	Male	Addiction Psychiatry
7	12	4		1	2009	Presenter	workshop	Diversity and Health Equity	Female
0	10	2		1	2009	Chair	symposium	Child and Adolescent Psychiatry	Female
2	8	0		1	2009	Presenter	symposium	Not specified	Male
4	2	4	8	1	2009	Faculty	COURSES	Diversity and Health Equity	Female	Residents, Fellows, and Medical Students
0	12	8		1	2009	Chair	workshop	Residents, Fellows, and Medical Students	Female
0	22	3		1	2009	Chair	symposium	Consultation-Liaison Psychiatry	Male
7	12	5		1	2009	Presenter	workshop	Forensic Psychiatry	Male
2	8	0		1	2009	Presenter	symposium	Not specified	Male
7	12	0		1	2009	Presenter	workshop	Not specified	Female
7	12	0		1	2009	Presenter	workshop	Not specified	Female
0	12	0		1	2009	Chair	workshop	Not specified	Male
2	10	4		1	2009	Presenter	symposium	Diversity and Health Equity	Male
2	10	0		1	2009	Presenter	symposium	Not specified	Female
7	12	5		1	2009	Presenter	workshop	Forensic Psychiatry	Male
0	10	1		1	2009	Chair	symposium	Addiction Psychiatry	Female
7	12	0		1	2009	Presenter	workshop	Not specified	Female
2	10	5		1	2009	Presenter	symposium	Forensic Psychiatry	Male
7	12	5		1	2009	Presenter	workshop	Forensic Psychiatry	Female
0	12	4		1	2009	Chair	workshop	Diversity and Health Equity	Male
0	11	2		1	2009	Chair	symposium	Child and Adolescent Psychiatry	Male
0	12	0		1	2009	Chair	workshop	Not specified	Male
7	12	6		1	2009	Presenter	workshop	Geriatric Psychiatry	Male
7	12	8		1	2009	Presenter	workshop	Residents, Fellows, and Medical Students	Female
2	10	2	1	1	2009	Presenter	symposium	Child and Adolescent Psychiatry	Male	Addiction Psychiatry
2	10	5		1	2009	Presenter	symposium	Forensic Psychiatry	Male
2	10	0		1	2009	Presenter	symposium	Not specified	Female
0	12	5		1	2009	Chair	workshop	Forensic Psychiatry	Male
2	10	5		1	2009	Presenter	symposium	Forensic Psychiatry	Male
2	11	0		1	2009	Presenter	symposium	Not specified	Female
2	10	0		1	2009	Presenter	symposium	Not specified	Male
0	12	8		1	2009	Chair	workshop	Residents, Fellows, and Medical Students	Male
2	8	0		1	2009	Presenter	symposium	Not specified	Male
0	12	0		1	2009	Chair	workshop	Not specified	Female
3	14	0		1	2009	Director	master_courses	Not specified	Male
2	10	0		1	2009	Presenter	symposium	Not specified	Male
3	2	3		1	2009	Director	COURSES	Consultation-Liaison Psychiatry	Male
7	12	4		1	2009	Presenter	workshop	Diversity and Health Equity	Male
4	2	2		1	2009	Faculty	COURSES	Child and Adolescent Psychiatry	Female
7	0	3		1	2009	Presenter	symposium	Consultation-Liaison Psychiatry	Male
7	5	0		1	2009	Presenter	symposium	Not specified	Female
4	2	3		1	2009	Faculty	COURSES	Consultation-Liaison Psychiatry	Male
2	6	0		1	2009	Presenter	presidential_session	Not specified	Male
0	8	0		1	2009	Chair	symposium	Not specified	Male
7	12	0		1	2009	Presenter	workshop	Not specified	Male
12	21	4		1	2009	Presenter	special_session	Diversity and Health Equity	Female
7	12	8		1	2009	Presenter	workshop	Residents, Fellows, and Medical Students	Female
2	10	2		1	2009	Presenter	symposium	Child and Adolescent Psychiatry	Female
3	2	0		1	2009	Director	COURSES	Not specified	Male
2	10	4		1	2009	Presenter	symposium	Diversity and Health Equity	Male
0	0	8		1	2009	Chair	symposium	Residents, Fellows, and Medical Students	Female
0	12	0		1	2009	Chair	workshop	Not specified	Male
0	12	8		1	2009	Chair	workshop	Residents, Fellows, and Medical Students	Male
2	10	0		1	2009	Presenter	symposium	Not specified	Male
4	2	3		1	2009	Faculty	COURSES	Consultation-Liaison Psychiatry	Female
0	0	0		1	2009	Chair	symposium	Not specified	Male
0	12	0		1	2009	Chair	workshop	Not specified	Male
2	8	0		1	2009	Presenter	symposium	Not specified	Female
2	11	0		1	2009	Presenter	symposium	Not specified	Male
2	10	0		1	2009	Presenter	symposium	Not specified	Female
2	10	0		1	2009	Presenter	symposium	Not specified	Male
4	2	4		1	2009	Faculty	COURSES	Diversity and Health Equity	Male
2	10	1		1	2009	Presenter	symposium	Addiction Psychiatry	Male
2	10	4		1	2009	Presenter	symposium	Diversity and Health Equity	Male
7	12	4		1	2009	Presenter	workshop	Diversity and Health Equity	Male
4	2	8		1	2009	Faculty	COURSES	Residents, Fellows, and Medical Students	Female
2	10	0		1	2009	Presenter	symposium	Not specified	Male
2	10	2	1	1	2009	Presenter	symposium	Child and Adolescent Psychiatry	Male	Addiction Psychiatry
3	2	0		1	2009	Director	COURSES	Not specified	Male
0	12	1		1	2009	Chair	workshop	Addiction Psychiatry	Male
0	6	6		2	2009	Chair	presidential_session	Geriatric Psychiatry	Male
0	8	0		2	2009	Chair	symposium	Not specified	Female
0	12	4		2	2009	Chair	workshop	Diversity and Health Equity	Female
2	10	8		2	2009	Presenter	symposium	Residents, Fellows, and Medical Students	Female
8	10	5		2	2009	Discussant	symposium	Forensic Psychiatry	Male
0	10	0		2	2009	Chair	symposium	Not specified	Female
2	10	0		2	2009	Presenter	symposium	Not specified	Female
7	12	8		2	2009	Presenter	workshop	Residents, Fellows, and Medical Students	Male
1	6	0		2	2009	Chair	presidential_session	Not specified	Male
2	10	0		2	2009	Presenter	symposium	Not specified	Male
0	12	0		2	2009	Chair	workshop	Not specified	Female
7	12	5		2	2009	Presenter	workshop	Forensic Psychiatry	Female
7	12	6		2	2009	Presenter	workshop	Geriatric Psychiatry	Male
7	12	5		2	2009	Presenter	workshop	Forensic Psychiatry	Female
2	10	0		2	2009	Presenter	symposium	Not specified	Male
0	10	0		2	2009	Chair	symposium	Not specified	Male
2	10	0		2	2009	Presenter	symposium	Not specified	Female
2	10	4		2	2009	Presenter	symposium	Diversity and Health Equity	Male
0	12	0		2	2009	Chair	workshop	Not specified	Male
2	10	1		2	2009	Presenter	symposium	Addiction Psychiatry	Female
3	2	0		2	2009	Director	COURSES	Not specified	Male
2	10	0		2	2009	Presenter	symposium	Not specified	Male
7	12	8		2	2009	Presenter	workshop	Residents, Fellows, and Medical Students	Female
3	2	3		2	2009	Director	COURSES	Consultation-Liaison Psychiatry	Male
3	2	2		2	2009	Director	COURSES	Child and Adolescent Psychiatry	Male
0	12	5		2	2009	Chair	workshop	Forensic Psychiatry	Male
0	12	0		2	2009	Chair	workshop	Not specified	Female
0	12	8		2	2009	Chair	workshop	Residents, Fellows, and Medical Students	Male
7	12	4		2	2009	Presenter	workshop	Diversity and Health Equity	Female
3	2	0		2	2009	Director	COURSES	Not specified	Male
7	12	0		2	2009	Presenter	workshop	Not specified	Male
2	0	0		2	2009	Presenter	symposium	Not specified	Female
0	12	4		2	2009	Chair	workshop	Diversity and Health Equity	Female
1	6	6		2	2009	Chair	presidential_session	Geriatric Psychiatry	Female
2	10	0		2	2009	Presenter	symposium	Not specified	Male
0	10	1		2	2009	Chair	symposium	Addiction Psychiatry	Male
7	12	8		2	2009	Presenter	workshop	Residents, Fellows, and Medical Students	Female
0	6	0		2	2009	Chair	presidential_session	Not specified	Female
2	10	0		2	2009	Presenter	symposium	Not specified	Male
7	12	4		2	2009	Presenter	workshop	Diversity and Health Equity	Female
3	2	6		2	2009	Director	COURSES	Geriatric Psychiatry	Male
2	10	1		2	2009	Presenter	symposium	Addiction Psychiatry	Male
3	2	0		2	2009	Director	COURSES	Not specified	Male
7	12	8		2	2009	Presenter	workshop	Residents, Fellows, and Medical Students	Female
2	11	2		2	2009	Presenter	symposium	Child and Adolescent Psychiatry	Male
2	6	0		2	2009	Presenter	presidential_session	Not specified	Male
2	10	0		2	2009	Presenter	symposium	Not specified	Male
0	10	6	3	2	2009	Chair	symposium	Geriatric Psychiatry	Female	Consultation-Liaison Psychiatry
2	10	5		2	2009	Presenter	symposium	Forensic Psychiatry	Male
8	10	4		2	2009	Discussant	symposium	Diversity and Health Equity	Female
7	12	0		2	2009	Presenter	workshop	Not specified	Female
0	11	0		2	2009	Chair	symposium	Not specified	Male
8	10	0		2	2009	Discussant	symposium	Not specified	Male
3	2	4		2	2009	Director	COURSES	Diversity and Health Equity	Male
3	2	4		2	2009	Director	COURSES	Diversity and Health Equity	Male
0	0	0		2	2009	Chair	symposium	Not specified	Male
0	8	0		2	2009	Chair	symposium	Not specified	Male
3	2	1		2	2009	Director	COURSES	Addiction Psychiatry	Male
0	10	0		2	2009	Chair	symposium	Not specified	Male
3	2	3		2	2009	Director	COURSES	Consultation-Liaison Psychiatry	Female
2	10	0		2	2009	Presenter	symposium	Not specified	Male
2	10	0		2	2009	Presenter	symposium	Not specified	Male
0	10	2		2	2009	Chair	symposium	Child and Adolescent Psychiatry	Female
0	12	0		2	2009	Chair	workshop	Not specified	Female
2	10	1		2	2009	Presenter	symposium	Addiction Psychiatry	Male
3	2	6		2	2009	Director	COURSES	Geriatric Psychiatry	Male
0	11	0		2	2009	Chair	symposium	Not specified	Male
0	8	0		2	2009	Chair	symposium	Not specified	Male
2	10	5		2	2009	Presenter	symposium	Forensic Psychiatry	Male
5	4	0		2	2009	Presenter	FOCUS LIVE	Not specified	Female
2	10	1		2	2009	Presenter	symposium	Addiction Psychiatry	Female
7	12	0		2	2009	Presenter	workshop	Not specified	Male
3	2	0		2	2009	Director	COURSES	Not specified	Male
7	5	4		2	2009	Presenter	symposium	Diversity and Health Equity	Male
0	10	4		2	2009	Chair	symposium	Diversity and Health Equity	Female
7	12	5		2	2009	Presenter	workshop	Forensic Psychiatry	Male
0	10	0		2	2009	Chair	symposium	Not specified	Male
0	10	0		2	2009	Chair	symposium	Not specified	Male
0	12	5		2	2009	Chair	workshop	Forensic Psychiatry	Male
0	6	4		2	2009	Chair	presidential_session	Diversity and Health Equity	Female
2	6	6		2	2009	Presenter	presidential_session	Geriatric Psychiatry	Male
2	10	1		2	2009	Presenter	symposium	Addiction Psychiatry	Male
0	12	4		2	2009	Chair	workshop	Diversity and Health Equity	Female
4	2	3		2	2009	Faculty	COURSES	Consultation-Liaison Psychiatry	Male
4	2	3		2	2009	Faculty	COURSES	Consultation-Liaison Psychiatry	Male
7	12	0		2	2009	Presenter	workshop	Not specified	Male
0	10	1		2	2009	Chair	symposium	Addiction Psychiatry	Male
2	10	0		2	2009	Presenter	symposium	Not specified	Female
7	12	8		2	2009	Presenter	workshop	Residents, Fellows, and Medical Students	Male
4	2	3		2	2009	Faculty	COURSES	Consultation-Liaison Psychiatry	Male
0	12	3		2	2009	Chair	workshop	Consultation-Liaison Psychiatry	Male
0	10	1		2	2009	Chair	symposium	Addiction Psychiatry	Female
7	12	1		2	2009	Presenter	workshop	Addiction Psychiatry	Male
0	10	0		2	2009	Chair	symposium	Not specified	Male
0	6	0		2	2009	Chair	presidential_session	Not specified	Male
2	10	0		2	2009	Presenter	symposium	Not specified	Male
0	12	4		2	2009	Chair	workshop	Diversity and Health Equity	Male
0	8	0		2	2009	Chair	symposium	Not specified	Male
0	12	5		2	2009	Chair	workshop	Forensic Psychiatry	Male
0	10	4		2	2009	Chair	symposium	Diversity and Health Equity	Female
0	12			2	2009	Chair	workshop		Male
0	12	3		2	2009	Chair	workshop	Consultation-Liaison Psychiatry	Male
2	0			2	2009	Presenter	symposium		Male
7	12	8		2	2009	Presenter	workshop	Residents, Fellows, and Medical Students	Female
7	22	3		2	2009	Presenter	symposium	Consultation-Liaison Psychiatry	Male
6	3	4		2	2009	Presenter	symposium	Diversity and Health Equity	Male
4	2	1		2	2009	Faculty	COURSES	Addiction Psychiatry	Female
0	10	8		2	2009	Chair	symposium	Residents, Fellows, and Medical Students	Female
0	12	5		2	2009	Chair	workshop	Forensic Psychiatry	Female
0	10	2		2	2009	Chair	symposium	Child and Adolescent Psychiatry	Male
3	2			2	2009	Director	COURSES		Female
2	10			2	2009	Presenter	symposium		Male
7	12	4		2	2009	Presenter	workshop	Diversity and Health Equity	Female
0	10	1		2	2009	Chair	symposium	Addiction Psychiatry	Male
7	12			2	2009	Presenter	workshop		Male
0	10			2	2009	Chair	symposium		Male
8	10			2	2009	Discussant	symposium		Male
3	2	8		2	2009	Director	COURSES	Residents, Fellows, and Medical Students	Male
2	10	1		2	2009	Presenter	symposium	Addiction Psychiatry	Female
0	12	5		2	2009	Chair	workshop	Forensic Psychiatry	Female
3	2	5		2	2009	Director	COURSES	Forensic Psychiatry	Male
7	12	8		2	2009	Presenter	workshop	Residents, Fellows, and Medical Students	Female
0	10			2	2009	Chair	symposium		Male
2	10			2	2009	Presenter	symposium		Male
0	12	5		2	2009	Chair	workshop	Forensic Psychiatry	Female
2	0			2	2009	Presenter	symposium		Male
7	12	1	6	2	2009	Presenter	workshop	Addiction Psychiatry	Male	Geriatric Psychiatry
2	4	5		2	2009	Presenter	FOCUS LIVE	Forensic Psychiatry	Male
2	11			2	2009	Presenter	symposium		Male
3	2	3		2	2009	Director	COURSES	Consultation-Liaison Psychiatry	Female
2	10			2	2009	Presenter	symposium		Male
2	11			2	2009	Presenter	symposium		Male
8	10	5		2	2009	Discussant	symposium	Forensic Psychiatry	Male
0	12			2	2009	Chair	workshop		Male
2	10			2	2009	Presenter	symposium		Male
7	12	5		2	2009	Presenter	workshop	Forensic Psychiatry	Female
4	2	2		2	2009	Faculty	COURSES	Child and Adolescent Psychiatry	Male
0	12	5		2	2009	Chair	workshop	Forensic Psychiatry	Male
2	10			2	2009	Presenter	symposium		Male
3	2	8		2	2009	Director	COURSES	Residents, Fellows, and Medical Students	Male
0	12	4		2	2009	Chair	workshop	Diversity and Health Equity	Male
0	12			2	2009	Chair	workshop		Female
2	0			2	2009	Presenter	symposium		Female
3	2	5		2	2009	Director	COURSES	Forensic Psychiatry	Male
7	12	8		2	2009	Presenter	workshop	Residents, Fellows, and Medical Students	Female
0	12	5		2	2009	Chair	workshop	Forensic Psychiatry	Male
7	12	5		2	2009	Presenter	workshop	Forensic Psychiatry	Female
7	12	3		2	2009	Presenter	workshop	Consultation-Liaison Psychiatry	Female
0	10	0		2	2009	Chair	symposium	Not specified	Female
0	10	5		2	2009	Chair	symposium	Forensic Psychiatry	Female
0	9			2	2009	Chair	symposium		Male
0	12	5		2	2009	Chair	workshop	Forensic Psychiatry	Male
0	12			2	2009	Chair	workshop		Male
2	10			2	2009	Presenter	symposium		Male
0	10	1		2	2009	Chair	symposium	Addiction Psychiatry	Male
2	10			2	2009	Presenter	symposium		Male
7	12			2	2009	Presenter	workshop		Male
7	12	8		2	2009	Presenter	workshop	Residents, Fellows, and Medical Students	Female
7	5	4		2	2009	Presenter	symposium	Diversity and Health Equity	Male
2	10	8		2	2009	Presenter	symposium	Residents, Fellows, and Medical Students	Female
7	12			2	2009	Presenter	workshop		Male
8	10			2	2009	Discussant	symposium		Male
2	8			2	2009	Presenter	symposium		Male
2	0			2	2009	Presenter	symposium		Male
7	12			2	2009	Presenter	workshop		Male
0	6			2	2009	Chair	presidential_session		Male
0	10			2	2009	Chair	symposium		Male
2	10			2	2009	Presenter	symposium		Male
0	12	4		2	2009	Chair	workshop	Diversity and Health Equity	Male
2	10	4		2	2009	Presenter	symposium	Diversity and Health Equity	Female
0	5	8		2	2009	Chair	symposium	Residents, Fellows, and Medical Students	Female
0	12	8		2	2009	Chair	workshop	Residents, Fellows, and Medical Students	Female
7	12			2	2009	Presenter	workshop		Female
2	10			2	2009	Presenter	symposium		Female
2	8			2	2009	Presenter	symposium		Female
15	21	4		2	2009		special_session	Diversity and Health Equity	Female
2	10			2	2009	Presenter	symposium		Male
0	12	8		2	2009	Chair	workshop	Residents, Fellows, and Medical Students	Male
0	12			2	2009	Chair	workshop		Female
2	10	5		2	2009	Presenter	symposium	Forensic Psychiatry	Male
0	12	2		2	2009	Chair	workshop	Child and Adolescent Psychiatry	Female
7	12			2	2009	Presenter	workshop		Male
2	10			2	2009	Presenter	symposium		Male
8	10			2	2009	Discussant	symposium		Male
7	12	8		2	2009	Presenter	workshop	Residents, Fellows, and Medical Students	Female
6	3	4		2	2009	Presenter	symposium	Diversity and Health Equity	Male
0	11			2	2009	Chair	symposium		Male
0	12			2	2009	Chair	workshop		Male
7	5	4		2	2009	Presenter	symposium	Diversity and Health Equity	Male
8	21	5		2	2009	Discussant	special_session	Forensic Psychiatry	Male
7	12	8		2	2009	Presenter	workshop	Residents, Fellows, and Medical Students	Female
0	8			2	2009	Chair	symposium		Female
4	2	3		2	2009	Faculty	COURSES	Consultation-Liaison Psychiatry	Female
2	10	4		2	2009	Presenter	symposium	Diversity and Health Equity	Female
0	12			2	2009	Chair	workshop		Female
7	12	1		2	2009	Presenter	workshop	Addiction Psychiatry	Male
0	12	1		2	2009	Chair	workshop	Addiction Psychiatry	Male
0	12	5		2	2009	Chair	workshop	Forensic Psychiatry	Male
0	12	2		2	2009	Chair	workshop	Child and Adolescent Psychiatry	Male
3	2			2	2009	Director	COURSES		Male
0	9			2	2009	Chair	symposium		Male
2	10	4		2	2009	Presenter	symposium	Diversity and Health Equity	Male
2	10			2	2009	Presenter	symposium		Male
3	2	3		2	2009	Director	COURSES	Consultation-Liaison Psychiatry	Female
0	6			2	2009	Chair	presidential_session		Male
0	10	2		2	2009	Chair	symposium	Child and Adolescent Psychiatry	Female
0	8	0		3	2009	Chair	symposium	Not specified	Female
7	12	5		3	2009	Presenter	workshop	Forensic Psychiatry	Male
0	10	4		3	2009	Chair	symposium	Diversity and Health Equity	Female
3	2	0		3	2009	Director	COURSES	Not specified	Male
7	12	0		3	2009	Presenter	workshop	Not specified	Female
7	12	4		3	2009	Presenter	workshop	Diversity and Health Equity	Female
2	10	1		3	2009	Presenter	symposium	Addiction Psychiatry	Female
3	2	0		3	2009	Director	COURSES	Not specified	Male
0	6	4		3	2009	Chair	presidential_session	Diversity and Health Equity	Female
1	6	0		3	2009	Chair	presidential_session	Not specified	Female
2	10	0		3	2009	Presenter	symposium	Not specified	Male
8	10	0		3	2009	Discussant	symposium	Not specified	Male
7	12	0		3	2009	Presenter	workshop	Not specified	Female
7	12	8		3	2009	Presenter	workshop	Residents, Fellows, and Medical Students	Male
0	12	0		3	2009	Chair	workshop	Not specified	Female
2	10	0		3	2009	Presenter	symposium	Not specified	Male
2	10	0		3	2009	Presenter	symposium	Not specified	Female
2	11	0		3	2009	Presenter	symposium	Not specified	Male
3	2	0		3	2009	Director	COURSES	Not specified	Male
0	10	3		3	2009	Chair	symposium	Consultation-Liaison Psychiatry	Male
2	0	0		3	2009	Presenter	symposium	Not specified	Male
0	11	0		3	2009	Chair	symposium	Not specified	Male
2	2	0		3	2009	Presenter	COURSES	Not specified	Male
0	8	0		3	2009	Chair	symposium	Not specified	Male
7	12	8		3	2009	Presenter	workshop	Residents, Fellows, and Medical Students	Female
0	12	1		3	2009	Chair	workshop	Addiction Psychiatry	Female
7	12	0		3	2009	Presenter	workshop	Not specified	Male
0	5	8		3	2009	Chair	symposium	Residents, Fellows, and Medical Students	Male
2	10	5		3	2009	Presenter	symposium	Forensic Psychiatry	Female
2	10	3		3	2009	Presenter	symposium	Consultation-Liaison Psychiatry	Male
7	12	0		3	2009	Presenter	workshop	Not specified	Male
0	8	0		3	2009	Chair	symposium	Not specified	Male
2	10	0		3	2009	Presenter	symposium	Not specified	Male
0	10	5		3	2009	Chair	symposium	Forensic Psychiatry	Male
0	12	8		3	2009	Chair	workshop	Residents, Fellows, and Medical Students	Male
7	12	4		3	2009	Presenter	workshop	Diversity and Health Equity	Female
7	12	8		3	2009	Presenter	workshop	Residents, Fellows, and Medical Students	Female
7	12	5		3	2009	Presenter	workshop	Forensic Psychiatry	Male
2	5	8		3	2009	Presenter	symposium	Residents, Fellows, and Medical Students	Male
2	5	8		3	2009	Presenter	symposium	Residents, Fellows, and Medical Students	Female
0	12	0		3	2009	Chair	workshop	Not specified	Male
2	10	5		3	2009	Presenter	symposium	Forensic Psychiatry	Male
2	6	8	4	3	2009	Presenter	presidential_session	Residents, Fellows, and Medical Students	Male	Diversity and Health Equity
3	2	5		3	2009	Director	COURSES	Forensic Psychiatry	Male
0	12	4		3	2009	Chair	workshop	Diversity and Health Equity	Female
7	12	8		3	2009	Presenter	workshop	Residents, Fellows, and Medical Students	Female
0	21	5		3	2009	Chair	special_session	Forensic Psychiatry	Female
0	6	3		3	2009	Chair	presidential_session	Consultation-Liaison Psychiatry	Female
0	10	4		3	2009	Chair	symposium	Diversity and Health Equity	Female
7	12	8		3	2009	Presenter	workshop	Residents, Fellows, and Medical Students	Male
1	6	4		3	2009	Chair	presidential_session	Diversity and Health Equity	Male
2	10	4		3	2009	Presenter	symposium	Diversity and Health Equity	Male
0	10	0		3	2009	Chair	symposium	Not specified	Male
0	10	0		3	2009	Chair	symposium	Not specified	Male
0	10	0		3	2009	Chair	symposium	Not specified	Male
7	12	0		3	2009	Presenter	workshop	Not specified	Male
7	12	5		3	2009	Presenter	workshop	Forensic Psychiatry	Female
0	10	4		3	2009	Chair	symposium	Diversity and Health Equity	Female
2	10	0		3	2009	Presenter	symposium	Not specified	Male
2	10	0		3	2009	Presenter	symposium	Not specified	Male
0	8	0		3	2009	Chair	symposium	Not specified	Female
0	12	2		3	2009	Chair	workshop	Child and Adolescent Psychiatry	Male
2	0	0		3	2009	Presenter	symposium	Not specified	Male
0	10	4		3	2009	Chair	symposium	Diversity and Health Equity	Male
0	8	0		4	2009	Chair	symposium	Not specified	Female
2	10	1		4	2009	Presenter	symposium	Addiction Psychiatry	Female
0	10	8		4	2009	Chair	symposium	Residents, Fellows, and Medical Students	Male
0	12	2		4	2009	Chair	workshop	Child and Adolescent Psychiatry	Female
8	10	2		4	2009	Discussant	symposium	Child and Adolescent Psychiatry	Male
0	10	3		4	2009	Chair	symposium	Consultation-Liaison Psychiatry	Male
10	20	0		4	2009	Chair	special_session	Not specified	Male
0	10	0		4	2009	Chair	symposium	Not specified	Male
0	8	0		4	2009	Chair	symposium	Not specified	Male
7	12	8		4	2009	Presenter	workshop	Residents, Fellows, and Medical Students	Male
0	9	0		4	2009	Chair	symposium	Not specified	Male
7	12	8		4	2009	Presenter	workshop	Residents, Fellows, and Medical Students	Female
7	12	8		4	2009	Presenter	workshop	Residents, Fellows, and Medical Students	Female
0	12	0		4	2009	Chair	workshop	Not specified	Male
0	12	0		4	2009	Chair	workshop	Not specified	Male
3	2	5		4	2009	Director	COURSES	Forensic Psychiatry	Male
0	12	2		4	2009	Chair	workshop	Child and Adolescent Psychiatry	Female
2	10	4		4	2009	Presenter	symposium	Diversity and Health Equity	Female
0	10	0		4	2009	Chair	symposium	Not specified	Female
7	12	0		4	2009	Presenter	workshop	Not specified	Female
0	5	4		4	2009	Chair	symposium	Diversity and Health Equity	Male
2	10	0		4	2009	Presenter	symposium	Not specified	Male
2	5	8		4	2009	Presenter	symposium	Residents, Fellows, and Medical Students	Male
7	12	0		4	2009	Presenter	workshop	Not specified	Female
6	3	0		4	2009	Presenter	symposium	Not specified	Male
0	8	0		4	2009	Chair	symposium	Not specified	Female
7	12	0		4	2009	Presenter	workshop	Not specified	Male
7	12	3		5	2009	Presenter	workshop	Consultation-Liaison Psychiatry	Male
7	12	0		5	2009	Presenter	workshop	Not specified	Male
0	10	0		5	2009	Chair	symposium	Not specified	Male
0	10	4		5	2009	Chair	symposium	Diversity and Health Equity	Male
11	10	4		5	2009	Presenter	symposium	Diversity and Health Equity	Female
8	10	0		5	2009	Discussant	symposium	Not specified	Male
0	12	0		6	2009	Chair	workshop	Not specified	Male
0	10	0		6	2009	Chair	symposium	Not specified	Male
0	12	0		6	2009	Chair	workshop	Not specified	Male
0	10	2		6	2009	Chair	symposium	Child and Adolescent Psychiatry	Female
8	10	0		7	2009	Discussant	symposium	Not specified	Male
0	6	0		7	2009	Chair	presidential_session	Not specified	Male
0	12	0		8	2009	Chair	workshop	Not specified	Male
8	10	4		1	2019	Discussant	symposium	Diversity and Health Equity	Female
2	10	4		1	2019	Presenter	symposium	Diversity and Health Equity	Male
2	10	0		1	2019	Presenter	symposium	Not specified	Male
2	10	5		1	2019	Presenter	symposium	Forensic Psychiatry	Female
2	10	8		1	2019	Presenter	symposium	Residents, Fellows, and Medical Students	Female
2	10	0		1	2019	Presenter	symposium	Not specified	Female
0	10	0		1	2019	Chair	symposium	Not specified	Male
2	10	2		1	2019	Presenter	symposium	Child and Adolescent Psychiatry	Female
0	10	0		1	2019	Chair	symposium	Not specified	Female
2	10	4		1	2019	Presenter	symposium	Diversity and Health Equity	Female
2	10	0		1	2019	Presenter	symposium	Not specified	Female
2	6	4		1	2019	Presenter	presidential_session	Diversity and Health Equity	Female
2	6	0		1	2019	Presenter	presidential_session	Not specified	Male
2	10	0		1	2019	Presenter	symposium	Not specified	Female
3	2	0		1	2019	Director	COURSES	Not specified	Male
2	10	1		1	2019	Presenter	symposium	Addiction Psychiatry	Male
0	10	0		1	2019	Chair	symposium	Not specified	Male
0	10	6		1	2019	Chair	symposium	Geriatric Psychiatry	Male
0	10	8		1	2019	Chair	symposium	Residents, Fellows, and Medical Students	Female
2	10	4		1	2019	Presenter	symposium	Diversity and Health Equity	Male
2	10	0		1	2019	Presenter	symposium	Not specified	Female
0	6	2		1	2019	Chair	presidential_session	Child and Adolescent Psychiatry	Male
0	10	0		1	2019	Chair	symposium	Not specified	Male
2	10	0		1	2019	Presenter	symposium	Not specified	Female
0	6	0		1	2019	Chair	presidential_session	Not specified	Male
2	6	4		1	2019	Presenter	presidential_session	Diversity and Health Equity	Male
0	10	0		1	2019	Chair	symposium	Not specified	Female
2	10	0		1	2019	Presenter	symposium	Not specified	Female
2	10	0		1	2019	Presenter	symposium	Not specified	Female
2	10	0		1	2019	Presenter	symposium	Not specified	Male
2	6	0		1	2019	Presenter	presidential_session	Not specified	Male
2	10	8		1	2019	Presenter	symposium	Residents, Fellows, and Medical Students	Male
0	10	8		1	2019	Chair	symposium	Residents, Fellows, and Medical Students	Female
2	10	2	4	1	2019	Presenter	symposium	Child and Adolescent Psychiatry	Female	Diversity and Health Equity
0	10	0		1	2019	Chair	symposium	Not specified	Male
0	10	0		1	2019	Chair	symposium	Not specified	Female
11	12	0		1	2019	Presenter	workshop	Not specified	Female
2	6	8		1	2019	Presenter	presidential_session	Residents, Fellows, and Medical Students	Male
4	2	3		1	2019	Faculty	COURSES	Consultation-Liaison Psychiatry	Female
0	10	0		1	2019	Chair	symposium	Not specified	Female
2	10	0		1	2019	Presenter	symposium	Not specified	Male
0	10	0		1	2019	Chair	symposium	Not specified	Female
2	10	0		1	2019	Presenter	symposium	Not specified	Male
0	10	4		1	2019	Chair	symposium	Diversity and Health Equity	Female
2	10	4		1	2019	Presenter	symposium	Diversity and Health Equity	Male
2	10	5		1	2019	Presenter	symposium	Forensic Psychiatry	Male
2	10	2		1	2019	Presenter	symposium	Child and Adolescent Psychiatry	Female
2	10	0		1	2019	Presenter	symposium	Not specified	Male
2	10	0		1	2019	Presenter	symposium	Not specified	Male
8	10	0		1	2019	Discussant	symposium	Not specified	Male
2	10	0		1	2019	Presenter	symposium	Not specified	Female
2	10	0		1	2019	Presenter	symposium	Not specified	Female
8	10	0		1	2019	Discussant	symposium	Not specified	Male
2	10	5		1	2019	Presenter	symposium	Forensic Psychiatry	Male
2	10	0		1	2019	Presenter	symposium	Not specified	Female
2	6	3		1	2019	Presenter	presidential_session	Consultation-Liaison Psychiatry	Male
2	10	4		1	2019	Presenter	symposium	Diversity and Health Equity	Male
2	12	0		1	2019	Presenter	workshop	Not specified	Female
2	10	0		1	2019	Presenter	symposium	Not specified	Male
2	10	3		1	2019	Presenter	symposium	Consultation-Liaison Psychiatry	Male
8	10	3		1	2019	Discussant	symposium	Consultation-Liaison Psychiatry	Female
0	10	5		1	2019	Chair	symposium	Forensic Psychiatry	Female
2	10	0		1	2019	Presenter	symposium	Not specified	Male
0	10	4		1	2019	Chair	symposium	Diversity and Health Equity	Male
2	10	5		1	2019	Presenter	symposium	Forensic Psychiatry	Male
8	12	0		1	2019	Discussant	workshop	Not specified	Male
2	10	3		1	2019	Presenter	symposium	Consultation-Liaison Psychiatry	Female
4	2	0		1	2019	Faculty	COURSES	Not specified	Male
0	10	1		1	2019	Chair	symposium	Addiction Psychiatry	Male
0	10	4		1	2019	Chair	symposium	Diversity and Health Equity	Female
2	10	8		1	2019	Presenter	symposium	Residents, Fellows, and Medical Students	Male
2	10	3		1	2019	Presenter	symposium	Consultation-Liaison Psychiatry	Male
0	10	2		1	2019	Chair	symposium	Child and Adolescent Psychiatry	Female
2	10	2		1	2019	Presenter	symposium	Child and Adolescent Psychiatry	Female
2	10	8		1	2019	Presenter	symposium	Residents, Fellows, and Medical Students	Male
2	10	0		1	2019	Presenter	symposium	Not specified	Male
2	20	0		1	2019	Presenter	special_session	Not specified	Male
2	10	0		1	2019	Presenter	symposium	Not specified	Female
2	10	0		1	2019	Presenter	symposium	Not specified	Female
2	10	0		1	2019	Presenter	symposium	Not specified	Male
2	10	4		1	2019	Presenter	symposium	Diversity and Health Equity	Male
2	10	0		1	2019	Presenter	symposium	Not specified	Male
2	10	8		1	2019	Presenter	symposium	Residents, Fellows, and Medical Students	Female
0	10	0		1	2019	Chair	symposium	Not specified	Male
4	2	6		1	2019	Faculty	COURSES	Geriatric Psychiatry	Female
0	10	5		1	2019	Chair	symposium	Forensic Psychiatry	Female
4	2	0		1	2019	Faculty	COURSES	Not specified	Male
2	10	0		1	2019	Presenter	symposium	Not specified	Male
2	10	2		1	2019	Presenter	symposium	Child and Adolescent Psychiatry	Female
4	2	0		1	2019	Faculty	COURSES	Not specified	Female
2	10	0		1	2019	Presenter	symposium	Not specified	Female
0	10	0		1	2019	Chair	symposium	Not specified	Female
2	10	0		1	2019	Presenter	symposium	Not specified	Female
2	10	4		1	2019	Presenter	symposium	Diversity and Health Equity	Male
2	10	5		1	2019	Presenter	symposium	Forensic Psychiatry	Male
0	10	1	3	1	2019	Chair	symposium	Addiction Psychiatry	Male	Consultation-Liaison Psychiatry
4	2	2	5	1	2019	Faculty	COURSES	Child and Adolescent Psychiatry	Female	Forensic Psychiatry
2	10	0		1	2019	Presenter	symposium	Not specified	Male
2	10	0		1	2019	Presenter	symposium	Not specified	Female
0	10	0		1	2019	Chair	symposium	Not specified	Male
2	10	0		1	2019	Presenter	symposium	Not specified	Male
2	10	8		1	2019	Presenter	symposium	Residents, Fellows, and Medical Students	Female
2	10	1		1	2019	Presenter	symposium	Addiction Psychiatry	Male
4	2	0		1	2019	Faculty	COURSES	Not specified	Female
2	10	4		1	2019	Presenter	symposium	Diversity and Health Equity	Female
3	2	0		1	2019	Director	COURSES	Not specified	Male
2	10	2		1	2019	Presenter	symposium	Child and Adolescent Psychiatry	Female
0	10	2		1	2019	Chair	symposium	Child and Adolescent Psychiatry	Male
0	10	0		1	2019	Chair	symposium	Not specified	Female
2	10	3		1	2019	Presenter	symposium	Consultation-Liaison Psychiatry	Male
2	10	2		1	2019	Presenter	symposium	Child and Adolescent Psychiatry	Female
2	10	3		1	2019	Presenter	symposium	Consultation-Liaison Psychiatry	Male
0	10	0		1	2019	Chair	symposium	Not specified	Male
2	10	0		1	2019	Presenter	symposium	Not specified	Female
2	10	8		1	2019	Presenter	symposium	Residents, Fellows, and Medical Students	Female
2	10	4		1	2019	Presenter	symposium	Diversity and Health Equity	Female
2	10	0		1	2019	Presenter	symposium	Not specified	Female
2	10	0		1	2019	Presenter	symposium	Not specified	Male
0	10	8		1	2019	Chair	symposium	Residents, Fellows, and Medical Students	Female
2	10	8		1	2019	Presenter	symposium	Residents, Fellows, and Medical Students	Male
0	10	0		1	2019	Chair	symposium	Not specified	Female
4	2	3		1	2019	Faculty	COURSES	Consultation-Liaison Psychiatry	Male
2	10	5		1	2019	Presenter	symposium	Forensic Psychiatry	Male
8	10	3		1	2019	Discussant	symposium	Consultation-Liaison Psychiatry	Female
0	10	0		1	2019	Chair	symposium	Not specified	Female
2	10	0		1	2019	Presenter	symposium	Not specified	Female
2	10	0		1	2019	Presenter	symposium	Not specified	Female
2	10	0		1	2019	Presenter	symposium	Not specified	Male
2	10	0		1	2019	Presenter	symposium	Not specified	Male
2	10	0		1	2019	Presenter	symposium	Not specified	Male
2	10	0		1	2019	Presenter	symposium	Not specified	Female
2	6	0		1	2019	Presenter	presidential_session	Not specified	Female
2	10	0		1	2019	Presenter	symposium	Not specified	Male
0	6	0		1	2019	Chair	presidential_session	Not specified	Female
2	10	0		1	2019	Presenter	symposium	Not specified	Female
0	10	0		1	2019	Chair	symposium	Not specified	Male
0	10	0		1	2019	Chair	symposium	Not specified	Male
2	10	0		1	2019	Presenter	symposium	Not specified	Male
2	10	0		1	2019	Presenter	symposium	Not specified	Female
0	10	0		1	2019	Chair	symposium	Not specified	Female
2	10	0		1	2019	Presenter	symposium	Not specified	Male
0	10	0		1	2019	Chair	symposium	Not specified	Male
2	10	0		1	2019	Presenter	symposium	Not specified	Male
2	10	0		1	2019	Presenter	symposium	Not specified	Female
0	10	0		1	2019	Chair	symposium	Not specified	Female
0	18	2		1	2019	Chair	APA PUBLISHING SESSIONS	Child and Adolescent Psychiatry	Female
4	2	0		1	2019	Faculty	COURSES	Not specified	Male
0	12	5		1	2019	Chair	workshop	Forensic Psychiatry	Female
3	14	0		1	2019	Director	master_courses	Not specified	Male
5	12	0		1	2019	Presenter	workshop	Not specified	Male
0	10	0		1	2019	Chair	symposium	Not specified	Female
2	10	0		1	2019	Presenter	symposium	Not specified	Female
2	10	0		1	2019	Presenter	symposium	Not specified	Male
2	10	0		1	2019	Presenter	symposium	Not specified	Female
2	10	0		1	2019	Presenter	symposium	Not specified	Female
0	10	0		1	2019	Chair	symposium	Not specified	Female
2	10	0		1	2019	Presenter	symposium	Not specified	Female
0	10	0		1	2019	Chair	symposium	Not specified	Female
2	10	0		1	2019	Presenter	symposium	Not specified	Male
2	10	2		1	2019	Presenter	symposium	Child and Adolescent Psychiatry	Male
0	10	0		1	2019	Chair	symposium	Not specified	Male
2	6	0		1	2019	Presenter	presidential_session	Not specified	Female
2	10	0		1	2019	Presenter	symposium	Not specified	Female
2	10	1		1	2019	Presenter	symposium	Addiction Psychiatry	Male
0	10	0		1	2019	Chair	symposium	Not specified	Female
2	10	5		1	2019	Presenter	symposium	Forensic Psychiatry	Male
0	10	1	1	1	2019	Chair	symposium	Addiction Psychiatry	Male	Addiction Psychiatry
2	12	0		1	2019	Presenter	workshop	Not specified	Male
2	10	1		1	2019	Presenter	symposium	Addiction Psychiatry	Female
0	10	0		1	2019	Chair	symposium	Not specified	Male
2	10	0		1	2019	Presenter	symposium	Not specified	Male
0	6	0		1	2019	Chair	presidential_session	Not specified	Male
4	2	0		1	2019	Faculty	COURSES	Not specified	Female
4	2	0		1	2019	Faculty	COURSES	Not specified	Female
2	10	0		1	2019	Presenter	symposium	Not specified	Male
2	12	4		1	2019	Presenter	workshop	Diversity and Health Equity	Female
2	10	0		1	2019	Presenter	symposium	Not specified	Female
0	10	0		1	2019	Chair	symposium	Not specified	Female
0	10	5		1	2019	Chair	symposium	Forensic Psychiatry	Female
2	10	2		1	2019	Presenter	symposium	Child and Adolescent Psychiatry	Female
2	10	0		1	2019	Presenter	symposium	Not specified	Male
2	10	0		1	2019	Presenter	symposium	Not specified	Male
2	10	0		1	2019	Presenter	symposium	Not specified	Male
2	10	0		1	2019	Presenter	symposium	Not specified	Female
2	10	5		1	2019	Presenter	symposium	Forensic Psychiatry	Male
4	2	3		1	2019	Faculty	COURSES	Consultation-Liaison Psychiatry	Female
2	10	0		1	2019	Presenter	symposium	Not specified	Male
8	10	0		1	2019	Discussant	symposium	Not specified	Male
0	10	3		1	2019	Chair	symposium	Consultation-Liaison Psychiatry	Male
2	10	8		1	2019	Presenter	symposium	Residents, Fellows, and Medical Students	Female
0	10	0		1	2019	Chair	symposium	Not specified	Male
2	10	1		1	2019	Presenter	symposium	Addiction Psychiatry	Female
4	2	0		1	2019	Faculty	COURSES	Not specified	Female
0	10	0		1	2019	Chair	symposium	Not specified	Male
2	10	0		1	2019	Presenter	symposium	Not specified	Male
2	18	0		1	2019	Presenter	APA PUBLISHING SESSIONS	Not specified	Male
0	10	3		1	2019	Chair	symposium	Consultation-Liaison Psychiatry	Male
0	10	0		1	2019	Chair	symposium	Not specified	Male
2	10	8		1	2019	Presenter	symposium	Residents, Fellows, and Medical Students	Male
2	10	0		1	2019	Presenter	symposium	Not specified	Male
0	12	0		1	2019	Chair	workshop	Not specified	Female
0	10	1		1	2019	Chair	symposium	Addiction Psychiatry	Male
2	10	3		1	2019	Presenter	symposium	Consultation-Liaison Psychiatry	Female
2	10	0		1	2019	Presenter	symposium	Not specified	Female
2	10	0		1	2019	Presenter	symposium	Not specified	Female
2	12	0		1	2019	Presenter	workshop	Not specified	Male
4	2	0		1	2019	Faculty	COURSES	Not specified	Male
2	10	0		1	2019	Presenter	symposium	Not specified	Female
4	2	0		1	2019	Faculty	COURSES	Not specified	Female
2	18	5		1	2019	Presenter	APA PUBLISHING SESSIONS	Forensic Psychiatry	Male
2	10	4	8	1	2019	Presenter	symposium	Diversity and Health Equity	Female	Residents, Fellows, and Medical Students
2	10	0		1	2019	Presenter	symposium	Not specified	Male
2	10	0		1	2019	Presenter	symposium	Not specified	Female
2	10	5		1	2019	Presenter	symposium	Forensic Psychiatry	Female
4	2	0		1	2019	Faculty	COURSES	Not specified	Male
2	10	0		1	2019	Presenter	symposium	Not specified	Male
2	10	0		1	2019	Presenter	symposium	Not specified	Male
2	6	0		1	2019	Presenter	presidential_session	Not specified	Female
0	10	0		1	2019	Chair	symposium	Not specified	Female
2	10	0		1	2019	Presenter	symposium	Not specified	Female
0	10	0		1	2019	Chair	symposium	Not specified	Male
2	10	8		1	2019	Presenter	symposium	Residents, Fellows, and Medical Students	Male
0	10	0		1	2019	Chair	symposium	Not specified	Male
2	10	3		1	2019	Presenter	symposium	Consultation-Liaison Psychiatry	Male
2	10	4	8	1	2019	Presenter	symposium	Diversity and Health Equity	Male	Residents, Fellows, and Medical Students
2	10	0		1	2019	Presenter	symposium	Not specified	Male
2	6	0		1	2019	Presenter	presidential_session	Not specified	Female
2	6	4		1	2019	Presenter	presidential_session	Diversity and Health Equity	Male
2	10	0		1	2019	Presenter	symposium	Not specified	Female
4	2	0		1	2019	Faculty	COURSES	Not specified	Female
4	2	0		1	2019	Faculty	COURSES	Not specified	Female
2	6	4	8	1	2019	Presenter	presidential_session	Diversity and Health Equity	Female	Residents, Fellows, and Medical Students
2	10	0		1	2019	Presenter	symposium	Not specified	Male
2	10	0		1	2019	Presenter	symposium	Not specified	Female
0	10	0		1	2019	Chair	symposium	Not specified	Male
2	10	4		1	2019	Presenter	symposium	Diversity and Health Equity	Female
2	10	0		1	2019	Presenter	symposium	Not specified	Male
0	10	0		1	2019	Chair	symposium	Not specified	Male
2	10	0		1	2019	Presenter	symposium	Not specified	Female
0	10	2	5	1	2019	Chair	symposium	Child and Adolescent Psychiatry	Male	Forensic Psychiatry
2	10	4		1	2019	Presenter	symposium	Diversity and Health Equity	Male
0	10	0		1	2019	Chair	symposium	Not specified	Male
0	18	2		1	2019	Chair	APA PUBLISHING SESSIONS	Child and Adolescent Psychiatry	Male
2	10	8		1	2019	Presenter	symposium	Residents, Fellows, and Medical Students	Male
2	10	5		1	2019	Presenter	symposium	Forensic Psychiatry	Male
0	10	0		1	2019	Chair	symposium	Not specified	Male
2	10	0		1	2019	Presenter	symposium	Not specified	Male
0	10	0		1	2019	Chair	symposium	Not specified	Male
2	10	5		1	2019	Presenter	symposium	Forensic Psychiatry	Female
2	18	6		1	2019	Presenter	APA PUBLISHING SESSIONS	Geriatric Psychiatry	Female
0	10	8		1	2019	Chair	symposium	Residents, Fellows, and Medical Students	Male
2	10	0		1	2019	Presenter	symposium	Not specified	Male
2	10	0		1	2019	Presenter	symposium	Not specified	Male
2	10	0		1	2019	Presenter	symposium	Not specified	Female
2	10	0		1	2019	Presenter	symposium	Not specified	Male
2	10	0		1	2019	Presenter	symposium	Not specified	Male
2	10	1		1	2019	Presenter	symposium	Addiction Psychiatry	Male
2	6	0		1	2019	Presenter	presidential_session	Not specified	Female
0	10	3		1	2019	Chair	symposium	Consultation-Liaison Psychiatry	Female
2	6	5		1	2019	Presenter	presidential_session	Forensic Psychiatry	Male
2	10	0		1	2019	Presenter	symposium	Not specified	Male
2	10	8		1	2019	Presenter	symposium	Residents, Fellows, and Medical Students	Female
2	10	8		1	2019	Presenter	symposium	Residents, Fellows, and Medical Students	Female
2	10	8		1	2019	Presenter	symposium	Residents, Fellows, and Medical Students	Female
0	10	0		1	2019	Chair	symposium	Not specified	Male
2	10	0		1	2019	Presenter	symposium	Not specified	Male
2	10	5		1	2019	Presenter	symposium	Forensic Psychiatry	Male
0	10	0		1	2019	Chair	symposium	Not specified	Female
0	10	5	8	1	2019	Chair	symposium	Forensic Psychiatry	Female	Residents, Fellows, and Medical Students
0	10	1		1	2019	Chair	symposium	Addiction Psychiatry	Female
2	10	0		1	2019	Presenter	symposium	Not specified	Female
2	10	0		1	2019	Presenter	symposium	Not specified	Female
2	10	0		1	2019	Presenter	symposium	Not specified	Female
2	10	0		1	2019	Presenter	symposium	Not specified	Male
2	10	0		1	2019	Presenter	symposium	Not specified	Female
2	10	0		1	2019	Presenter	symposium	Not specified	Female
2	10	1		1	2019	Presenter	symposium	Addiction Psychiatry	Female
2	10	8		1	2019	Presenter	symposium	Residents, Fellows, and Medical Students	Female
2	10	0		1	2019	Presenter	symposium	Not specified	Male
2	10	4		1	2019	Presenter	symposium	Diversity and Health Equity	Female
2	18	0		1	2019	Presenter	APA PUBLISHING SESSIONS	Not specified	Female
2	10	8		1	2019	Presenter	symposium	Residents, Fellows, and Medical Students	Male
4	2	2		1	2019	Faculty	COURSES	Child and Adolescent Psychiatry	Female
8	10	0		1	2019	Discussant	symposium	Not specified	Female
2	10	0		1	2019	Presenter	symposium	Not specified	Male
2	10	0		1	2019	Presenter	symposium	Not specified	Male
2	10	4		1	2019	Presenter	symposium	Diversity and Health Equity	Male
2	10	0		1	2019	Presenter	symposium	Not specified	Female
2	10	0		1	2019	Presenter	symposium	Not specified	Male
2	12	4		1	2019	Presenter	workshop	Diversity and Health Equity	Female
0	10	0		1	2019	Chair	symposium	Not specified	Female
0	10	0		1	2019	Chair	symposium	Not specified	Female
2	10	3		1	2019	Presenter	symposium	Consultation-Liaison Psychiatry	Male
2	10	0		1	2019	Presenter	symposium	Not specified	Male
2	10	8		1	2019	Presenter	symposium	Residents, Fellows, and Medical Students	Female
2	6	4		1	2019	Presenter	presidential_session	Diversity and Health Equity	Male
2	10	0		1	2019	Presenter	symposium	Not specified	Female
2	10	0		1	2019	Presenter	symposium	Not specified	Female
4	2	0		1	2019	Faculty	COURSES	Not specified	Female
0	10	4		1	2019	Chair	symposium	Diversity and Health Equity	Female
2	10	8		1	2019	Presenter	symposium	Residents, Fellows, and Medical Students	Female
2	10	1		1	2019	Presenter	symposium	Addiction Psychiatry	Male
8	10	0		1	2019	Discussant	symposium	Not specified	Male
2	10	0		1	2019	Presenter	symposium	Not specified	Male
2	10	0		1	2019	Presenter	symposium	Not specified	Female
8	10	0		1	2019	Discussant	symposium	Not specified	Male
8	10	0		1	2019	Discussant	symposium	Not specified	Female
2	10	0		1	2019	Presenter	symposium	Not specified	Female
2	10	0		1	2019	Presenter	symposium	Not specified	Female
2	6	0		1	2019	Presenter	presidential_session	Not specified	Male
4	14	0		1	2019	Faculty	master_courses	Not specified	Male
0	10	8		1	2019	Chair	symposium	Residents, Fellows, and Medical Students	Female
2	10	0		1	2019	Presenter	symposium	Not specified	Male
2	10	0		1	2019	Presenter	symposium	Not specified	Male
2	12	4		1	2019	Presenter	workshop	Diversity and Health Equity	Female
2	10	0		1	2019	Presenter	symposium	Not specified	Male
2	10	0		1	2019	Presenter	symposium	Not specified	Male
8	10	0		1	2019	Discussant	symposium	Not specified	Female
2	10	0		1	2019	Presenter	symposium	Not specified	Male
2	10	5		1	2019	Presenter	symposium	Forensic Psychiatry	Female
2	10	0		1	2019	Presenter	symposium	Not specified	Female
2	10	0		1	2019	Presenter	symposium	Not specified	Female
0	10	0		1	2019	Chair	symposium	Not specified	Male
0	10	0		1	2019	Chair	symposium	Not specified	Female
2	10	3		1	2019	Presenter	symposium	Consultation-Liaison Psychiatry	Female
2	10	2	5	1	2019	Presenter	symposium	Child and Adolescent Psychiatry	Male	Forensic Psychiatry
2	10	8		1	2019	Presenter	symposium	Residents, Fellows, and Medical Students	Male
3	2	0		1	2019	Director	COURSES	Not specified	Male
2	10	2		1	2019	Presenter	symposium	Child and Adolescent Psychiatry	Female
0	10	5		1	2019	Chair	symposium	Forensic Psychiatry	Female
2	10	1		1	2019	Presenter	symposium	Addiction Psychiatry	Male
2	10	0		1	2019	Presenter	symposium	Not specified	Female
2	6	2		1	2019	Presenter	presidential_session	Child and Adolescent Psychiatry	Male
0	10	0		1	2019	Chair	symposium	Not specified	Male
2	10	0		1	2019	Presenter	symposium	Not specified	Male
2	14	0		1	2019	Presenter	master_courses	Not specified	Male
2	12	0		1	2019	Presenter	workshop	Not specified	Male
0	10	0		1	2019	Chair	symposium	Not specified	Male
2	10	0		1	2019	Presenter	symposium	Not specified	Female
2	10	1	1	1	2019	Presenter	symposium	Addiction Psychiatry	Female	Addiction Psychiatry
2	10	4	8	1	2019	Presenter	symposium	Diversity and Health Equity	Male	Residents, Fellows, and Medical Students
2	10	0		1	2019	Presenter	symposium	Not specified	Female
2	6	0		1	2019	Presenter	presidential_session	Not specified	Female
2	10	0		1	2019	Presenter	symposium	Not specified	Male
0	10	0		1	2019	Chair	symposium	Not specified	Female
2	18	8		1	2019	Presenter	APA PUBLISHING SESSIONS	Residents, Fellows, and Medical Students	Female
0	10	0		1	2019	Chair	symposium	Not specified	Male
2	10	4		1	2019	Presenter	symposium	Diversity and Health Equity	Female
2	10	0		1	2019	Presenter	symposium	Not specified	Male
2	10	0		1	2019	Presenter	symposium	Not specified	Male
0	10	0		1	2019	Chair	symposium	Not specified	Female
2	10	0		1	2019	Presenter	symposium	Not specified	Female
2	10	8		1	2019	Presenter	symposium	Residents, Fellows, and Medical Students	Male
0	10	0		1	2019	Chair	symposium	Not specified	Female
2	10	0		1	2019	Presenter	symposium	Not specified	Female
0	10	4		1	2019	Chair	symposium	Diversity and Health Equity	Female
2	10	3		1	2019	Presenter	symposium	Consultation-Liaison Psychiatry	Female
0	10	0		1	2019	Chair	symposium	Not specified	Female
2	10	0		1	2019	Presenter	symposium	Not specified	Female
0	10	0		1	2019	Chair	symposium	Not specified	Female
2	10	0		1	2019	Presenter	symposium	Not specified	Female
0	10	3		1	2019	Chair	symposium	Consultation-Liaison Psychiatry	Female
2	10	0		1	2019	Presenter	symposium	Not specified	Female
0	10	0		1	2019	Chair	symposium	Not specified	Male
2	10	0		1	2019	Presenter	symposium	Not specified	Male
2	10	0		1	2019	Presenter	symposium	Not specified	Male
2	10	5		1	2019	Presenter	symposium	Forensic Psychiatry	Female
2	10	0		1	2019	Presenter	symposium	Not specified	Female
0	10	4		1	2019	Chair	symposium	Diversity and Health Equity	Female
2	10	0		1	2019	Presenter	symposium	Not specified	Male
2	10	8		1	2019	Presenter	symposium	Residents, Fellows, and Medical Students	Female
0	10	0		1	2019	Chair	symposium	Not specified	Female
2	10	1		1	2019	Presenter	symposium	Addiction Psychiatry	Male
8	10	0		1	2019	Discussant	symposium	Not specified	Male
2	10	0		1	2019	Presenter	symposium	Not specified	Female
2	10	8		1	2019	Presenter	symposium	Residents, Fellows, and Medical Students	Male
0	10	0		1	2019	Chair	symposium	Not specified	Male
0	10	8		1	2019	Chair	symposium	Residents, Fellows, and Medical Students	Male
2	10	0		1	2019	Presenter	symposium	Not specified	Male
2	6	0		1	2019	Presenter	presidential_session	Not specified	Female
2	10	5		1	2019	Presenter	symposium	Forensic Psychiatry	Male
2	10	2	5	1	2019	Presenter	symposium	Child and Adolescent Psychiatry	Male	Forensic Psychiatry
2	10	0		1	2019	Presenter	symposium	Not specified	Female
0	10	1		1	2019	Chair	symposium	Addiction Psychiatry	Female
0	10	5		1	2019	Chair	symposium	Forensic Psychiatry	Male
8	10	4		1	2019	Discussant	symposium	Diversity and Health Equity	Male
4	2	6		1	2019	Faculty	COURSES	Geriatric Psychiatry	Male
2	6	8		1	2019	Presenter	presidential_session	Residents, Fellows, and Medical Students	Female
2	10	8		1	2019	Presenter	symposium	Residents, Fellows, and Medical Students	Male
0	10	0		1	2019	Chair	symposium	Not specified	Male
2	10	0		1	2019	Presenter	symposium	Not specified	Male
2	6	0		1	2019	Presenter	presidential_session	Not specified	Female
2	10	0		1	2019	Presenter	symposium	Not specified	Male
3	12	1		1	2019	Director	workshop	Addiction Psychiatry	Male
2	10	0		1	2019	Presenter	symposium	Not specified	Female
2	10	0		1	2019	Presenter	symposium	Not specified	Male
0	12	4		1	2019	Chair	workshop	Diversity and Health Equity	Female
0	10	2		1	2019	Chair	symposium	Child and Adolescent Psychiatry	Female
0	10	8		1	2019	Chair	symposium	Residents, Fellows, and Medical Students	Female
0	18	8		1	2019	Chair	APA PUBLISHING SESSIONS	Residents, Fellows, and Medical Students	Female
0	10	1		1	2019	Chair	symposium	Addiction Psychiatry	Female
0	10	0		1	2019	Chair	symposium	Not specified	Female
2	10	4		1	2019	Presenter	symposium	Diversity and Health Equity	Female
2	10	1		1	2019	Presenter	symposium	Addiction Psychiatry	Male
2	10	0		1	2019	Presenter	symposium	Not specified	Female
4	2	0		1	2019	Faculty	COURSES	Not specified	Female
2	10	0		1	2019	Presenter	symposium	Not specified	Female
2	10	3		1	2019	Presenter	symposium	Consultation-Liaison Psychiatry	Male
2	10	0		1	2019	Presenter	symposium	Not specified	Male
2	10	0		1	2019	Presenter	symposium	Not specified	Male
2	10	0		1	2019	Presenter	symposium	Not specified	Female
2	10	4		1	2019	Presenter	symposium	Diversity and Health Equity	Male
2	10	4	8	1	2019	Presenter	symposium	Diversity and Health Equity	Female	Residents, Fellows, and Medical Students
2	10	4		1	2019	Presenter	symposium	Diversity and Health Equity	Male
4	2	2		1	2019	Faculty	COURSES	Child and Adolescent Psychiatry	Male
2	10	0		1	2019	Presenter	symposium	Not specified	Female
2	10	0		1	2019	Presenter	symposium	Not specified	Female
2	10	4		1	2019	Presenter	symposium	Diversity and Health Equity	Female
0	6	2		1	2019	Chair	presidential_session	Child and Adolescent Psychiatry	Female
0	10	0		1	2019	Chair	symposium	Not specified	Female
2	10	0		1	2019	Presenter	symposium	Not specified	Female
2	10	2		1	2019	Presenter	symposium	Child and Adolescent Psychiatry	Male
2	10	0		1	2019	Presenter	symposium	Not specified	Male
8	10	5		1	2019	Discussant	symposium	Forensic Psychiatry	Male
2	10	1		1	2019	Presenter	symposium	Addiction Psychiatry	Female
8	12	0		1	2019	Discussant	workshop	Not specified	Female
2	10	0		1	2019	Presenter	symposium	Not specified	Female
2	10	0		1	2019	Presenter	symposium	Not specified	Female
4	2	0		1	2019	Faculty	COURSES	Not specified	Male
0	10	0		1	2019	Chair	symposium	Not specified	Male
0	10	2	1	1	2019	Chair	symposium	Child and Adolescent Psychiatry	Female	Addiction Psychiatry
0	6	0		1	2019	Chair	presidential_session	Not specified	Female
0	10	0		1	2019	Chair	symposium	Not specified	Male
0	10	0		1	2019	Chair	symposium	Not specified	Female
2	10	0		1	2019	Presenter	symposium	Not specified	Male
0	10	0		1	2019	Chair	symposium	Not specified	Male
0	10	0		1	2019	Chair	symposium	Not specified	Male
2	10	4		1	2019	Presenter	symposium	Diversity and Health Equity	Male
4	20	0		1	2019	Faculty	special_session	Not specified	Male
0	10	4	8	1	2019	Chair	symposium	Diversity and Health Equity	Female	Residents, Fellows, and Medical Students
0	18	6		1	2019	Chair	APA PUBLISHING SESSIONS	Geriatric Psychiatry	Female
2	10	8		1	2019	Presenter	symposium	Residents, Fellows, and Medical Students	Female
2	10	5		1	2019	Presenter	symposium	Forensic Psychiatry	Male
0	10	0		1	2019	Chair	symposium	Not specified	Male
2	10	0		1	2019	Presenter	symposium	Not specified	Male
2	10	8		1	2019	Presenter	symposium	Residents, Fellows, and Medical Students	Male
2	10	0		1	2019	Presenter	symposium	Not specified	Female
2	10	0		1	2019	Presenter	symposium	Not specified	Female
2	10	2	5	1	2019	Presenter	symposium	Child and Adolescent Psychiatry	Male	Forensic Psychiatry
3	2	0		1	2019	Director	COURSES	Not specified	Female
2	10	8		1	2019	Presenter	symposium	Residents, Fellows, and Medical Students	Male
2	10	0		1	2019	Presenter	symposium	Not specified	Female
2	10	0		1	2019	Presenter	symposium	Not specified	Male
0	10	2	5	1	2019	Chair	symposium	Child and Adolescent Psychiatry	Male	Forensic Psychiatry
2	10	5	6	1	2019	Presenter	symposium	Forensic Psychiatry	Male	Geriatric Psychiatry
0	10	0		1	2019	Chair	symposium	Not specified	Female
0	10	0		1	2019	Chair	symposium	Not specified	Male
2	10	2		1	2019	Presenter	symposium	Child and Adolescent Psychiatry	Male
2	10	0		1	2019	Presenter	symposium	Not specified	Male
2	10	2		1	2019	Presenter	symposium	Child and Adolescent Psychiatry	Female
2	10	4		1	2019	Presenter	symposium	Diversity and Health Equity	Male
2	10	4		1	2019	Presenter	symposium	Diversity and Health Equity	Female
0	10	4		1	2019	Chair	symposium	Diversity and Health Equity	Female
2	10	2		1	2019	Presenter	symposium	Child and Adolescent Psychiatry	Male
2	10	1	5	1	2019	Presenter	symposium	Addiction Psychiatry	Male	Forensic Psychiatry
2	10	0		1	2019	Presenter	symposium	Not specified	Male
0	10	0		1	2019	Chair	symposium	Not specified	Female
2	10	0		1	2019	Presenter	symposium	Not specified	Male
2	10	0		1	2019	Presenter	symposium	Not specified	Male
2	10	0		1	2019	Presenter	symposium	Not specified	Female
2	10	0		1	2019	Presenter	symposium	Not specified	Male
2	12	6		1	2019	Presenter	workshop	Geriatric Psychiatry	Female
2	10	0		1	2019	Presenter	symposium	Not specified	Male
0	10	0		1	2019	Chair	symposium	Not specified	Female
0	10	0		1	2019	Chair	symposium	Not specified	Female
2	10	0		1	2019	Presenter	symposium	Not specified	Female
2	6	8		1	2019	Presenter	presidential_session	Residents, Fellows, and Medical Students	Male
2	10	2		1	2019	Presenter	symposium	Child and Adolescent Psychiatry	Female
2	10	0		1	2019	Presenter	symposium	Not specified	Male
2	10	5		1	2019	Presenter	symposium	Forensic Psychiatry	Male
2	10	0		1	2019	Presenter	symposium	Not specified	Male
2	6	0		1	2019	Presenter	presidential_session	Not specified	Male
2	10	0		1	2019	Presenter	symposium	Not specified	Female
2	10	5		1	2019	Presenter	symposium	Forensic Psychiatry	Male
2	6	5		1	2019	Presenter	presidential_session	Forensic Psychiatry	Female
2	10	8		1	2019	Presenter	symposium	Residents, Fellows, and Medical Students	Female
2	18	2		1	2019	Presenter	APA PUBLISHING SESSIONS	Child and Adolescent Psychiatry	Female
2	10	0		1	2019	Presenter	symposium	Not specified	Male
2	10	0		1	2019	Presenter	symposium	Not specified	Male
2	10	0		1	2019	Presenter	symposium	Not specified	Female
2	10	0		1	2019	Presenter	symposium	Not specified	Male
2	10	0		1	2019	Presenter	symposium	Not specified	Male
0	10	0		1	2019	Chair	symposium	Not specified	Male
0	10	5		1	2019	Chair	symposium	Forensic Psychiatry	Female
2	10	0		1	2019	Presenter	symposium	Not specified	Male
2	10	0		1	2019	Presenter	symposium	Not specified	Male
0	10	0		1	2019	Chair	symposium	Not specified	Female
2	10	5		1	2019	Presenter	symposium	Forensic Psychiatry	Female
0	10	0		1	2019	Chair	symposium	Not specified	Male
0	10	0		1	2019	Chair	symposium	Not specified	Male
2	10	0		1	2019	Presenter	symposium	Not specified	Male
0	10	6		1	2019	Chair	symposium	Geriatric Psychiatry	Male
2	10	0		1	2019	Presenter	symposium	Not specified	Female
0	10	0		1	2019	Chair	symposium	Not specified	Female
4	2	1		1	2019	Faculty	COURSES	Addiction Psychiatry	Male
2	12	6		1	2019	Presenter	workshop	Geriatric Psychiatry	Male
2	10	0		1	2019	Presenter	symposium	Not specified	Female
2	10	0		1	2019	Presenter	symposium	Not specified	Male
2	10	0		1	2019	Presenter	symposium	Not specified	Female
2	10	0		1	2019	Presenter	symposium	Not specified	Male
0	10	0		1	2019	Chair	symposium	Not specified	Female
8	10	4		1	2019	Discussant	symposium	Diversity and Health Equity	Female
2	10	0		1	2019	Presenter	symposium	Not specified	Male
0	10	3		1	2019	Chair	symposium	Consultation-Liaison Psychiatry	Male
2	10	0		1	2019	Presenter	symposium	Not specified	Male
0	10	0		1	2019	Chair	symposium	Not specified	Male
2	10	0		1	2019	Presenter	symposium	Not specified	Female
2	10	0		1	2019	Presenter	symposium	Not specified	Male
2	10	8		1	2019	Presenter	symposium	Residents, Fellows, and Medical Students	Male
2	12	0		1	2019	Presenter	workshop	Not specified	Female
2	10	8		1	2019	Presenter	symposium	Residents, Fellows, and Medical Students	Male
0	10	0		1	2019	Chair	symposium	Not specified	Female
2	10	0		1	2019	Presenter	symposium	Not specified	Female
0	10	2		1	2019	Chair	symposium	Child and Adolescent Psychiatry	Male
2	10	2	3	1	2019	Presenter	symposium	Child and Adolescent Psychiatry	Female	Consultation-Liaison Psychiatry
2	6	0		1	2019	Presenter	presidential_session	Not specified	Male
0	10	4		1	2019	Chair	symposium	Diversity and Health Equity	Female
0	10	0		1	2019	Chair	symposium	Not specified	Female
0	10	0		1	2019	Chair	symposium	Not specified	Male
2	10	8		1	2019	Presenter	symposium	Residents, Fellows, and Medical Students	Male
0	10	4		1	2019	Chair	symposium	Diversity and Health Equity	Male
3	2	3		1	2019	Director	COURSES	Consultation-Liaison Psychiatry	Female
0	10	0		1	2019	Chair	symposium	Not specified	Male
2	10	0		1	2019	Presenter	symposium	Not specified	Female
0	10	0		1	2019	Chair	symposium	Not specified	Male
2	10	2		1	2019	Presenter	symposium	Child and Adolescent Psychiatry	Female
0	10	0		1	2019	Chair	symposium	Not specified	Male
2	10	0		1	2019	Presenter	symposium	Not specified	Male
2	10	8		1	2019	Presenter	symposium	Residents, Fellows, and Medical Students	Female
2	10	0		1	2019	Presenter	symposium	Not specified	Male
3	2	0		1	2019	Director	COURSES	Not specified	Male
2	10	3		1	2019	Presenter	symposium	Consultation-Liaison Psychiatry	Female
2	10	0		1	2019	Presenter	symposium	Not specified	Female
2	10	0		1	2019	Presenter	symposium	Not specified	Female
2	10	0		1	2019	Presenter	symposium	Not specified	Female
0	10	6		1	2019	Chair	symposium	Geriatric Psychiatry	Female
2	10	8		1	2019	Presenter	symposium	Residents, Fellows, and Medical Students	Male
2	10	0		1	2019	Presenter	symposium	Not specified	Female
2	10	0		1	2019	Presenter	symposium	Not specified	Female
2	10	0		1	2019	Presenter	symposium	Not specified	Female
4	2	6		1	2019	Faculty	COURSES	Geriatric Psychiatry	Female
[truncated: 1,943 more rows]
